# Supplementary material for: Diet of a threatened rattlesnake (eastern massasauga) revealed by DNA metabarcoding
Source: Ecol Evol. 2023 Apr 26;13(4):e10029. doi: 10.1002/ece3.10029 (PMC10131807; doi:10.1002/ece3.10029)
Supplement: Supplementary file 2 — Appendix S2. [file ECE3-13-e10029-s003.xlsx]

## Sheet: metadata (6)
Supporting information for "Diet of a threatened rattlesnake (eastern massasauga) revealed by DNA metabarcoding "
Table S3. Metazoan taxa and the accompanying sequence data detected in our DNA metabarcoding dataset before invertebrate filtering steps took place.
Kingdom	Phylum	Class	Order	Family	Genus	Species	Consensus	Sequence
Eukaryota	Annelida	Clitellata	Haplotaxida	Lumbricidae			1	TTTATCCAGAAACATTGCGCATGCTGGACCCTCTGTAGATCTAGCAATTTTCTCTCTTCATTTAGCTGGAGCATCATCAATTCTTGGTGCCATTAACTTTATTACAACAGTTATTAATATACGATGAAGGGGCCTACGTCTAGAACGTATTCCCTTATTTGTATGAGCAGTATTAATTACTGTAGTGTTACTTCTTCTCTCTTTACCAGTTCTTGCTGGTGCAATTACTATACTTCTTACAGACCGAAACCTAAACACCTCATTCTTTGATCCTGCAGGGGGCGGAGACCCAATTCTATATCAGCATTTATTC
Eukaryota	Annelida	Clitellata	Haplotaxida	Lumbricidae	Lumbricus	Lumbricus rubellus	0.9375	TCTTGCGAGTAATCTTGCTCATGCGGGGCCCTCAGTAGATCTAGCTATTTTCTCCCTTCATTTAGCTGGTGCATCTTCTATTCTAGGAGCTATTAACTTTATTACCACAGTAATTAACATACGATGAAGAGGCCTACGATTAGAACGAGTCCCCCTATTTGTTTGAGCTGTACTAATCACTGTAGTTCTCCTCCTTCTATCTCTCCCAGTCCTGGCGGGAGCAATTACAATGCTCCTAACTGATCGAAATTTAAATACATCCTTTTTTGATCCGGCCGGAGGAGGTGATCCCATCCTATACCAACACCTCTTC
Eukaryota	Annelida	Clitellata	Haplotaxida	Lumbricidae	Lumbricus	Lumbricus terrestris	1	TCTTGCCAGAAATCTCGCCCATGCTGGGCCATCTGTAGATTTAGCTATTTTTTCCCTCCATTTAGCAGGTGCATCCTCTATTCTGGGGGCTATTAATTTTATTACCACTGTAATCAACATACGTTGAAGTGGGTTACGACTAGAGCGAATCCCTCTATTTGTCTGAGCTGTATTAATTACAGTAGTTCTCCTTCTCCTATCCCTTCCTGTACTTGCCGGAGCAATCACAATACTCCTAACTGATCGAAATCTTAATACTTCATTTTTCGACCCCGCTGGTGGGGGGGATCCAATTTTATATCAACACCTTTTC
Eukaryota	Annelida	Clitellata	Haplotaxida	Lumbricidae	Lumbricus	Lumbricus terrestris	1	CCTTGCCAGAAATCTCGCCCATGCTGGGCCATCTGTAGATTTAGCTATTTTTTCCCTCCATTTAGCAGGTGCATCCTCTATTCTGGGGGCTATTAATTTTATTACCACTGTAATCAACATACGTTGAAGTGGGTTACGATTAGAACGAATCCCTCTGTTTGTCTGAGCTGTATTAATTACAGTAGTTCTCCTCCTCCTATCCCTTCCTGTACTTGCAGGGGCAATCACAATGCTCCTAACAGATCGAAATCTTAATACTTCATTTTTCGACCCCGCTGGTGGAGGGGATCCAATTTTATATCAACACCTTTTC
Eukaryota	Arthropoda	Arachnida	Araneae	Linyphiidae	Agyneta	Agyneta micaria	1	CCTTGCTTCTTTAGAAGGACATTCTGGGAGATCAGTTGATTTTGCTATTTTTTCTTTACATTTAGCAGGAGCATCTTCTATTATGGGAGCTATTAATTTTATTTCTACTATTTTAAATATACGGGGTTATGGAATAAGAATAGAAAAAGTTCCTTTATTTGTGTGATCAGTATTAATTACTGCTGTTTTATTATTATTATCTTTACCAGTTTTAGCAGGGGCTATTACTATATTATTAACTGATCGAAATTTTAATACATCATTTTTTGATCCTTCTGGTGGAGGAGATCCTGTTTTATTTCAACATTTATTT
Eukaryota	Arthropoda	Arachnida	Araneae	Linyphiidae	Kaestneria	Kaestneria pullata	1	TTTAGCTTCTTTAGAAGGGCATTCTGGAAGTTCTGTAGATTTTGCTATTTTTTCTTTACATTTAGCTGGGGCTTCTTCTATTATAGGGGCTATTAATTTTATTTCTACTATTATTAATATACGTTCTTATGATATAAGAATAGAAAAAATTTCTTTATTTGTTTGGTCTGTATTAATCACAGCTGTATTATTACTTTTATCTTTACCAGTTTTAGCGGGGGCTATTACAATATTATTAACTGATCGTAATTTTAATACTTCTTTTTTTGATCCTGCAGGAGGAGGGGACCCTATCTTGTTTCAACATTTATTT
Eukaryota	Arthropoda	Arachnida	Araneae	Lycosidae	Pardosa	Pardosa furcifera	0.6	TTTGGCGTCTACAGTTGGACATATAGGAAGTTCAATAGATTTTGCTATTTTTTCTCTTCATTTAGCTGGAGCTTCTTCTATTATAGGGGCTGTAAATTTTATTTCTACTATTATTAATATACGGATATTAGGAATATCTATAGAAAAGGTTCCTCTTTTTGTATGATCAGTTTTAATTACGGCAGTATTATTATTACTTTCTTTACCTGTTTTAGCAGGTGCTATTACTATATTATTAACAGATCGAAATTTTAATACTTCTTTTTTTGATCCTGCTGGAGGAGGGGATCCTATTTTATTTCAACATCTATTT
Eukaryota	Arthropoda	Arachnida	Araneae	Lycosidae	Pardosa	Pardosa moesta	1	TTTAGCTTCTACGGTTGGTCATATAGGGAGTTCTATAGATTTTGCTATTTTTTCTCTTCATTTAGCTGGGGCTTCTTCTATTATAGGAGCTGTAAATTTTATTTCTACTATTATTAATATACGAATATTAGGCATATCTATAGAAAAGATTCCTCTTTTTGTTTGATCAGTTTTAATTACAGCGGTATTATTATTACTTTCTTTACCTGTATTAGCAGGTGCTATTACTATATTGTTAACGGATCGAAATTTTAATACCTCTTTTTTTGACCCTGCTGGTGGAGGGGATCCTATTTTATTTCAACATTTATTC
Eukaryota	Arthropoda	Arachnida	Araneae	Lycosidae	Tigrosa	Tigrosa aspersa	1	TTTGGCTTCTAGAGTAGGGCATATGGGGAGTTCTATGGATTTTGCTATTTTTTCTCTTCATTTAGCTGGGGCTTCTTCTATTATAGGAGCGGTGAATTTTATTTCTACTATTATTAATATACGAATATTAGGTATATCAATAGAGAAGGTTTCTTTGTTTGTATGGTCAGTATTGATTACTGCTGTTTTGTTATTGCTTTCTTTACCTGTTTTAGCAGGAGCTATTACTATATTATTAACGGATCGTAATTTTAATACGTCTTTTTTTGATCCTGCGGGTGGAGGAGATCCTATTTTATTTCAACATTTATTT
Eukaryota	Arthropoda	Arachnida	Araneae	Philodromidae	Philodromus	Philodromus rufus	1	TTTAGCATCTGCTACAGGTCATGCTGGAAGTGCTGTTGATTTTGCTATTTTTTCATTACATTTAGCAGGAGCATCTTCTATTATAGGTTCCATTAATTTTATTTCTACTATTATTAATATACGATCAAGTGGTATAAAAATAGATAAAGTTCCGTTATTTGTATGATCTGTTATAATTACCACTTTATTATTACTTTTATCATTACCTGTATTAGCAGGTGCTATTACTATACTTTTAACAGATCGAAATTTTAATACTTCTTTCTTTGATCCTGCTGGAGGGGGAGATTCTATTTTATTTCAACATTTGTTT
Eukaryota	Arthropoda	Arachnida	Araneae	Pholcidae	Pholcus	Pholcus manueli	0.727273	TTTATCATCTAGAGTAGGGCATAGAGGGGTTTCCATAGATTTTGCTATTTTTTCTCTTCATTTAGCGGGGGCTTCATCTATTATAGGAGCTATTAATTTTATTTCTACAGTTGTTAATATACGATTAATTGGAGTGAGAATGGATAAAGTGAGATTGTTTGTTTGATCTGTATTAATTACTGCTGTTCTTTTACTTCTTTCTTTACCTGTTTTAGCTGGTGCTATTACTATACTTTTGACTGATCGGAATTTTAATACTGCGTTTTTTGACCCTGCTGGAGGAGGGGATCCAATCTTGTTTCAACATCTTTTT
Eukaryota	Arthropoda	Arachnida	Araneae	Theridiosomatidae	Theridiosoma	Theridiosoma gemmosum	1	CTTGGCAGGATTAGAGGGGCATTCTGGTAGATCTGTAGATTATGCTATTTTTTCTTTACATTTGGCAGGGGCTTCTTCGATTATAGGGGCTATTAATTTTATTTCTACTATTTTAAATATACGGTTATGTGGGGTGAGAATAGATAAAATCCCTTTGTTTGTGTGATCTGTTTTGATTACGGCGGTATTATTATTGCTTTCATTACCTGTTTTAGCAGGGGCTATTACTATATTACTAACTGATCGAAATTTTAATACTTCTTTTTTTGACCCTGCTGGAGGGGGGGATCCTATTTTATTTCAGCATTTATTT
Eukaryota	Arthropoda	Arachnida	Ixodida	Ixodidae	Dermacentor	Dermacentor variabilis	1	TTTATCATCAAATTTGTCTCACTATGGACCTTCAGTTGATTTAGCTATTTTTAGCCTTCATCTAGCAGGTGCATCCTCTATTTTAGGAGCAATTAATTTTATTACCACAATTATTAATATACGATCAATTGGTTTAACTCTTGAACGAATACCTTTATTTGTTTGATCAGTTTTAATTACAGCAATTTTACTTCTTCTTTCTCTCCCTGTTTTAGCAGGAGCTATTACAATATTATTAACAGATCGAAACTTTAATACCTCCTTTTTTGATCCTTCAGGTGGTGGAGATCCCATTTTGTATCAACATCTATTT
Eukaryota	Arthropoda	Arachnida	Sarcoptiformes	Acaridae	Rhizoglyphus	Rhizoglyphus robini	1	TTTATCCAATGGTATTTTTCACTCTGGCCCTGCTGTTGATTTTGGTATTTTAAGTTTGCACATTGCTGGGGTTTCTTCTATTCTTGGGGCTATTAACTTTATTGTTACTATCTTTAATATAAAGACTTTAGGGATGACTTGAGCTAATGTTCCTCTTTTTGTGTGGTCAGTTCTTATTACCTCTTTTTTACTAGCTTTTTCCCTTCCGGTCTTAGCTGCTGCTCTTACTATGCTTTTAACGGATCGAAACTTTAATACTACTTTTTTTGACCCTATTGGTGGAGGGGATCCTATTCTTTATCAACATTTATTT
Eukaryota	Arthropoda	Arachnida	Sarcoptiformes	Acaridae	Rhizoglyphus	Rhizoglyphus robini	1	CTTATCCAATGGTATTTTTCACTCTGGCCCTGCTGTTGATTTTGGTATTTTAAGTTTGCACATTGCTGGGGTTTCTTCTATTCTTGGGGCTATTAACTTTATTGTTACTATCTTTAATATAAAGACTTTAGGGATGACTTGAGCTAATGTTCCTCTTTTTGTGTGGTCAGTTCTTATTACCTCTTTTTTACTAGCCTTTTCCCTCCCGGTCTTAGCTGCCGCCCTTACTATGCTTTTAACTGATCGAAACTTTAATACTACTTTTTTTGACCCTATTGGTGGAGGGGATCCTATTCTTTATCAACATTTATTT
Eukaryota	Arthropoda	Arachnida	Sarcoptiformes	Ceratozetidae	Diapterobates	Diapterobates humeralis	1	CTTAGCAGGAAATTTATTTCATTCAGGGTTTGCTGTGGACTTGGCTATTTTTAGACTTCATTTAGCAGGAGCCTCTTCGATCTTAGGAGCTATCAATTTTATTACAACAATTTTAAATATACGTTCTTCGTCTATAACGTTAGACTCAATTCCTTTGTTCGTGTGATCGGTGCTTATTACAGCTGTTCTATTGCTGCTATCCTTACCAGTGTTAGCTGGTGCTATTACAATGCTCTTAACAGATCGAAACTTCAATACTTCTTTTTTTGATCCTTCTGGAGGAGGAGACCCCATTCTTTATCAACATTTATTT
Eukaryota	Arthropoda	Arachnida	Sarcoptiformes	Chamobatidae	Chamobates	Chamobates cuspidatus	1	TTTGGCTGGAAATTTATTTCACTCAGGAATTTCTGTTGATTTAGCAATTTTCAGTTTACATCTAGCAGGAGCTTCATCTATTCTAGGGGCTATTAATTTCATTACCACAATTTTAAACATACGTTCTTCTTCCATAACTTTAGATTCAATTCCTTTATTTGTTTGGTCTGTGCTTATTACTGCAGTTCTTCTTCTTTTGTCTTTGCCTGTCTTAGCAGGAGCAATTACAATACTATTAACAGATCGAAATTTTAATACCTCATTCTTTGATCCTTCTGGAGGAGGGGATCCTATTCTATACCAACATTTATTT
Eukaryota	Arthropoda	Arachnida	Sarcoptiformes	Chamobatidae	Chamobates	Chamobates cuspidatus	1	TTTAGCTGGAAATTTATTTCACTCAGGAATCTCTGTTGATTTAGCAATTTTCAGTTTACATTTAGCAGGAGCTTCATCTATCCTAGGAGCTATTAATTTCATCACCACAATTTTAAACATGCGTTCTTCTTCCATAACTTTGGATTCAATTCCTTTATTCGTTTGGTCTGTGCTTATTACTGCAGTTCTTCTTCTTTTGTCTTTGCCTGTTTTAGCAGGAGCAATTACAATACTATTAACAGATCGAAATTTTAATACCTCATTCTTTGATCCTTCTGGAGGAGGGGATCCTATCCTATACCAACATTTATTT
Eukaryota	Arthropoda	Arachnida	Sarcoptiformes	Malaconothridae	Malaconothrus	Malaconothrus gracilis	1	CTTAGCTGGGAACCTTTTTCATTCTGGCATTTCAGTGGATCTAGCTATTTTCAGCTTGCATTTAGCCGGTGCCTCTTCCATTCTGGGGGCTATTAATTTCATTACCACCATCATAAACATACGATCGTCTTCAATAAATTTAGATTCAATCCCTCTATTTGTATGGTCTGTTCTTATCACCGCAGTGCTACTATTATTATCTTTACCAGTACTAGCTGGGGCTATTACAATGCTATTGACTGACCGAAACTTCAACACTTCTTTCTTTGACCCAACTGGTGGAGGAGACCCAATTTTATATCAACATTTATTC
Eukaryota	Arthropoda	Arachnida	Sarcoptiformes	Mochlozetidae	Podoribates	Podoribates longipes	1	CCTGTCTGGGAATTTATTCCACTCGGGAATGGCAGTTGATCTGGCCATTTTCAGGCTTCACTTAGCTGGGGTATCCTCTATCCTCGGCGCAATTAATTTCATTACAACTATCTTGAACATGCGATCTTCTTCTATGACTTTAGACTCTATCCCCCTATTTGTGTGGTCTGTTCTAATCACTGCCGTCTTGCTACTTCTTTCCTTACCGGTTTTAGCAGGAGCTATTACAATACTTCTCACAGATCGAAACTTCAATACGTCTTTCTTTGACCCGTCTGGAGGGGGGGACCCGATTCTCTACCAACATCTATTT
Eukaryota	Arthropoda	Arachnida	Sarcoptiformes	Mochlozetidae	Podoribates	Podoribates longipes	1	CTGTCTGGGAATTTATTCCACTCGGGAATGGCAGTTGATCTGGCCATTTTCAGGCTTCACTTAGCTGGGGTATCCTCTATCCTCGGCGCAATTAATTTCATTACAACTATCTTGAACATGCGATCTTCTTCTATGACTTTAGACTCTATCCCCCTATTTGTGTGGTCTGTTCTAATCACTGCCGTCTTGCTACTTCTTTCCTTACCGGTTTTAGCAGGAGCTATTACAATACTTCTCACAGATCGAAACTTCAATACGTCTTTCTTTGACCCGTCTGGGGGGGGGGGACCCGATTCTCTACCAACATCTATTT
Eukaryota	Arthropoda	Arachnida	Sarcoptiformes	Oribatulidae	Oribatula	Oribatula tibialis	1	CTTGGCAGGTAATTTATTCCATTCCGGAATTTCAGTAGATCTAGCCATTTTTAGATTACATCTTGCCGGGGCCTCCTCTATCTTGGGGGCTATTAATTTTATCACCACTATTTTAAACATGCGCTCTTCCTCGCTGACTTTAGACTCTATCCCCTTATTTGTGTGGTCTGTTTTAATTACCGCTGTTTTGCTACTTCTTTCATTACCGGTATTGGCGGGGGCCATCACAATATTGCTAACAGATCGTAACTTCAATACCTCCTTTTTTGACCCCTCCGGGGGGGGAGACCCAATTTTGTACCAACACCTATTT
Eukaryota	Arthropoda	Arachnida	Sarcoptiformes	Punctoribatidae	Punctoribates	Punctoribates palustris	0.666667	ATTAGCTGGTAATCTTTTCCATTCGGGCTTTTCCGTAGATTTGGCTATTTTTAGCTTGCACTTGGCTGGAGCTTCTTCTATTTTAGGAGCAATTAATTTTATCACCACAATTCTTAACATGCGATCTTCCTCTATGACTTTAGATTCTATTCCATTATTTGTATGATCTGTATTAATTACAGCCGTTCTTTTACTCTTATCTTTACCAGTATTAGCTGGAGCAATCACAATACTTTTGACAGACCGAAATTTTAATACATCATTCTTTGATCCTTCTGGAGGAGGGGACCCAATTCTATATCAACATCTTTTT
Eukaryota	Arthropoda	Arachnida	Sarcoptiformes	Steganacaridae	Atropacarus	Atropacarus striculus	1	TTTGTCAAATATGTTGTTTCATTCTGGATTTTCCGTGGATTTTGCTATTTTTAGTTTACATTTAGCCGGTGTGTCTTCTATTTTGGGAGCTATTAATTTTATTTCGACTATTTTAAATATGGGCTCTAGTTTTATAAGATTTGACGGTTTGCCTTTATTTATTTGGTCTGTTTTGGTAACTGCTGTTCTCCTTTTACTATCGTTGCCGGTATTAGCAGGAGCTATCACAATGCTTTTGATGGATCGTAATTTTAATACCACTTTCTTTGACCCCTCCGGGGGGGGGGACCCTGTTCTTTTTCAGCACTTGTTT
Eukaryota	Arthropoda	Arachnida	Trombidiformes	Myobiidae	Radfordia	Radfordia lemnina	1	CCTCTCCTATAGAACATACCACCCCCTATCGGTAGACTTATCAATTTTCTCACTCCACATTGCAGGAATTTCATCCATCGTAGGATCAATCAACTTCATAGCTACAATCTTCAACATACGCCCCAAACCTATAATCCCCGAACGCATCCCTCTCCTAATCTGATCAATCCTAATTACCACCACCCTCCTATTACTCTCCCTACCAGTCCTAGCAGGAGCAATCACTATATTACTAATAGATCGAAACTTAAACACAGCCTTCTTCGACCCAGCAGGAGGAGGTGACCCAGTACTATATCAACACCTATTT
Eukaryota	Arthropoda	Arachnida	Trombidiformes	Myobiidae	Radfordia	Radfordia lemnina	1	ATCGGTAGACTTATCAATTTTCTCACTCCACATTGCAGGAATTTCATCCATCGTAGGATCAATCAACTTCATAGCTACAATCTTCAACATACGCCCCAAACCTATAATCCCCGAACGCATCCCTCTCCTAATCTGATCAATCCTAATTACCACCACCCTCCTATTACTCTCCCTACCAGTCCTAGCAGGAGCAATCACTATATTACTAATAGATCGAAACTTAAACACAGCCTTCTTCGACCCAGCAGGAGGAGGTGACCCAGTACTATATCAACACCTATTT
Eukaryota	Arthropoda	Arachnida	Trombidiformes	Phytoptidae	Trisetacus	Trisetacus thujae	1	TTTATCTTCTTCTGTTTTTCATTCTGATTTATCTGTTGATTTGGCTATTTTTTCTCTTCATTTAGGGGGAATTAGATCTATTTTGAGTTCTATTAATTTTATTACTACAATTATTATGGCTCGTTATATTGGAATGTCTACTAGACGTATGCCTCTTTTTATTTGGTCTATACTTGTTACTTCTTTTTTGTTACTTTTATCTTTGCCTGTTTTAGCTGGTGCTATTACTATACTTTTAACTGATCGTAATATTAGTACTTCTTTTTTTGATCCTTTAGGTGGTGGAGATCCTATTCTTTATCAACATCTTTTT
Eukaryota	Arthropoda	Arachnida	Trombidiformes	Phytoptidae	Trisetacus	Trisetacus thujae	1	TTTATCTTCTTCTGTTTTTCATTCTGATTTATCTGTTGATTTGGCTATTTTTTCTCTTCATTTAGGGGGAATTAGATCTATTTTGAGTTCTATTAATTTTATTACTACAATTATTATGGCTCGTTATATTGGAATGTCTACTAGACGTATGCCTCTTTTTATTTGGTCTATACTCGTTACTTCTTTTTTGTTACTTTTATCTTTGCCTGTTTTAGCTGGTGCTATTACTATACTTTTAACTGATCGTAATATTAGTACTTCTTTTTTTGATCCTTTAGGTGGTGGAGATCCTATTCTTTATCAACATCTTTTT
Eukaryota	Arthropoda	Arachnida	Trombidiformes	Phytoptidae	Trisetacus	Trisetacus thujae	1	TTTATCTTCTTCTGTTTTTCATTCTGATTTATCTGTTGATTTGGCTATTTTTTCTCTTCATTTAGGGGGAGTTAGATCTATTTTGAGTTCTATTAATTTTATTACTACAATTATTATGGCTCGTTATATTGGAATGTCTACTAGACGTATGCCTCTTTTTATTTGGTCTATACTCGTTACTTCTTTTTTGTTACTTTTATCTTTGCCTGTTTTAGCTGGTGCTATTACTATACTTTTAACTGATCGTAATATTAGTACTTCTTTTTTTGATCCTTTAGGTGGTGGAGATCCTATTCTTTATCAACATCTTTTT
Eukaryota	Arthropoda	Arachnida	Trombidiformes	Trombiculidae	Eutrombicula	Eutrombicula splendens	1	CTCTCTAGAAACATTGCACATGGAAACAACTCTATAGATATTTTAATTTTCTCTCTTCATTTAGCTGGAATCTCTTCAATTCTGGGGGCCATTAATTTTATAGTAACTATTTCCAATCTCCCACCATCAATAATAAAATGAGAACAAATACCTTTATTCTGCTGAGCTATTCTAGTAACATCATTTTTATTATTATTATCATTACCAGTATTAGCAGGAGGAATTACAATACTTCTTACAGATCGAAATTTTAACACTTCCTTCTTTGACCCTTCAGGAGGAGGAGATCCAATCTTATTCCAACATTTATTT
Eukaryota	Arthropoda	Arachnida	Trombidiformes	Trombiculidae	Eutrombicula	Eutrombicula splendens	1	TCTCTAGAAACATTGCACATGGAAACAACTCTATAGATATTTTAATTTTCTCTCTTCATTTAGCTGGAATCTCTTCAATTCTGGGGGCCATTAATTTTATAGTAACTATTTCTAATCTCCCACCATCAATAATAAAATGAGAACAAATACCTTTATTCTGCTGAGCTATTCTAGTAACATCATTTTTATTATTATTATCATTACCAGTATTAGCAGGAGGAATTACAATACTTCTTACAGATCGAAATTTTAATACTTCCTTCTTTGACCCTTCAGGAGGAGGAGATCCAATCTTATTCCAACATCTATTC
Eukaryota	Arthropoda	Collembola	Entomobryomorpha	Entomobryidae	Lepidocyrtus	Lepidocyrtus paradoxus	1	TTTAGCAAGAGGAATCGCCCACGCCGGAGCATCTGTAGACGTCTCAATTTTTAGATTACACTTGGCCGGCGCTAGTTCTATCTTAGGCGCCGTAAATTTTATTACCACAATTATTAATATACGAGCTCCCGGGTTGACTTGAGACCAAACCCCTTTATTTGTTTGGTCGGTTTTTTTAACTGCTATTTTATTACTTTTATCTCTACCAGTTTTAGCGGGTGCCATTACTATGCTTCTTACAGACCGTAATTTAAACACTTCTTTTTTTGACCCTGCGGGGGGTGGTGACCCCATTCTATACCAACACTTGTTT
Eukaryota	Arthropoda	Insecta	Coleoptera	Curculionidae	Sciaphilus	Sciaphilus asperatus	1	CTTATCGGCTAATATTGCTCATGAAGGATCTTCAGTTGACCTGGCTATTTTTAGCCTTCACATAGCAGGTGTTTCCTCAATCCTAGGAGCTATTAATTTTATCTCTACGGTTATCAATATACGTCCATTAGGGATAACCCCCGAACGAATACCATTATTTGTTTGGGCAGTTAAAATTACAACAATCCTCCTCCTTCTTTCACTTCCTGTATTAGCTGGGGCAATCACCATACTATTAACAGACCGAAACGTAAATACCTCTTTTTTTGACCCTGCCGGAGGAGGGGACCCAATTTTATACCAGCATCTTTTT
Eukaryota	Arthropoda	Insecta	Coleoptera	Dermestidae	Anthrenus	Anthrenus fuscus	1	TCTCTCAAGAAATATTGCCCATGGGGGGGCATCTGTAGACCTAGCAATTTTCAGCCTACATCTAGCAGGAATCTCATCAATCCTAGGAGCGGTAAATTTCATCACTACAGCTATTAATATACGAGCTGAAGGAATAACCCCAGATCGAATACCTTTATTTGTATGATCAGTAGCTATTACAGCACTTCTATTACTACTATCATTACCAGTTTTAGCTGGAGCTATTACAATGCTATTAACAGATCGAAACCTAAACACATCATTTTTCGACCCAGCAGGAGGGGGAGACCCTATTCTATACCAACACTTATTT
Eukaryota	Arthropoda	Insecta	Coleoptera	Latridiidae	Melanophthalma	Melanophthalma picta	1	CTTATCAAGAAACATTGCCCATAGAGGATCTTCAGTTGATTTAGCAATTTTTAGTCTTCATTTAGCAGGAATTTCTTCAATTTTAGGGGCTGTAAATTTTATTACTACTGTAATTAATATACGACCAGTTGGAATAACTGCTGAAAAAATACCTTTATTTGTATGATCAGTAGTATTAACAGCTGTTCTTTTATTATTATCATTACCTGTATTAGCAGGAGCTATTACAATATTACTTACTGATCGAAATTTAAATACTTCCTTTTTTGACCCAGCAGGGGGTGGTGACCCTATTTTATACCAACATTTATTT
Eukaryota	Arthropoda	Insecta	Coleoptera	Scirtidae	Contacyphon	Contacyphon laevipennis	0.683673	TCTTTCTGCTGGTGTAGCCCACAGAGGAGCTTCAGTAGATTTAGCTATTTTTAGATTACATTTAGCAGGAATTTCTTCTATTCTAGGGGCTGTAAATTTTATTTCTACAGTTATTAACATACGATCTGTGGGAATAACTTTTGATCGAATGCCTCTTTTTGTTTGAGCAGTAGCTATCACTGCTCTTTTACTTTTACTATCTTTACCAGTTCTAGCCGGGGCTATTACTATACTTCTTACTGACCGAAATTTAAATACCTCTTTCTTTGATCCTGCGGGAGGGGGAGACCCTATCCTTTACCAACATCTATTC
Eukaryota	Arthropoda	Insecta	Diptera	Asilidae	Holcocephala	Holcocephala calva	1	TTTATCCTCAAGAATTGCTCATGGAGGAGCTTCAGTAGATTTAGCTATCTTTTCATTACATTTAGCTGGAATTTCCTCTATTTTAGGGGCAGTAAACTTCATCACAACAGTAATTAACATGCGATCAACTGGAATTACCCTTGACCGTATACCCTTATTTGTATGATCCGTAGTTATTACAGCAATTTTATTACTTTTATCCTTACCAGTATTGGCAGGAGCTATTACCATACTTTTAACTGACCGTAATCTTAATACTTCATTTTTTGATCCAGCCGGAGGAGGAGACCCCATTTTATACCAACATTTATTT
Eukaryota	Arthropoda	Insecta	Diptera	Calliphoridae	Lucilia	Lucilia sericata	0.62117	TCTATCTTCTAATATTGCTCATGGAGGAGCTTCTGTTGATTTAGCTATTTTCTCTCTTCATTTAGCAGGAATTTCTTCAATTTTAGGAGCTGTAAATTTTATTACTACAGTTATTAATATACGATCAACAGGAATTACTTTTGATCGAATACCTTTATTTGTTTGATCAGTAGTAATTACAGCTTTATTACTTTTATTATCATTACCAGTATTAGCAGGAGCTATTACAATACTTTTAACAGACCGAAATCTTAATACATCATTCTTTGACCCTGCAGGAGGAGGTGATCCAATTTTATACCAACATTTATTT
Eukaryota	Arthropoda	Insecta	Diptera	Culicidae	Ochlerotatus	Ochlerotatus canadensis	1	TCTTTCATCTGGAACTGCTCACGCAGGAGCTTCAGTAGATTTAACAATTTTTTCTCTTCATTTAGCTGGAGTATCTTCTATTTTAGGAGCAGTAAATTTTATTACAACTGTTATTAATATACGATCAGCAGGAATTACTTTAGATCGTTTACCTTTATTTGTTTGATCTGTTGTAATTACAGCTGTATTATTATTATTATCTTTACCTGTATTAGCAGGGGCTATTACTATATTATTAACAGACCGAAATTTAAATACATCATTCTTCGATCCTATTGGAGGAGGAGACCCAATTTTATATCAACACTTATTT
Eukaryota	Arthropoda	Insecta	Diptera	Culicidae	Ochlerotatus	Ochlerotatus excrucians	0.626582	ACTTTCATCAGGAACTGCTCATGCTGGAGCCTCAGTAGATTTAACAATTTTCTCTCTTCATTTAGCTGGTGTATCCTCAATTTTAGGAGCAGTAAATTTCATTACTACTGTTATTAATATACGATCTGCAGGAATTACTTTAGACCGATTACCCTTATTTGTATGATCTGTTGTAATTACAGCAATTTTATTACTTTTATCATTACCTGTATTAGCAGGAGCTATTACTATACTATTAACAGACCGAAATTTAAATACTTCATTCTTTGACCCAATTGGAGGAGGAGACCCTATTTTATACCAACACTTATTT
Eukaryota	Arthropoda	Insecta	Diptera	Drosophilidae	Drosophila	Drosophila suzukii	0.95102	TCTTTCTGCTGGAATTGCTCATGGAGGGGCTTCAGTAGATTTAGCAATTTTTTCATTACATCTAGCCGGAATTTCTTCAATTTTAGGAGCTGTAAATTTTATTACAACTGTAATTAATATACGATCAACGGGTATTACATTAGACCGAATACCTTTATTTGTTTGATCAGTTGTAATTACTGCTTTATTACTTTTATTATCATTACCAGTACTAGCTGGAGCTATTACTATATTATTAACAGATCGAAATTTAAATACCTCATTTTTTGACCCGGCAGGAGGAGGGGATCCTATTTTATATCAACATTTATTT
Eukaryota	Arthropoda	Insecta	Diptera	Mycetophilidae	Docosia	Docosia walpurga	1	CTATCATCAACAATTGCCCATGCTGGAGCTTCAGTTGATTTAGCAATCTTTTCTTTACATTTAGCAGGAATTTCCTCAATTTTAGGGGCCGTTAATTTTATTACTACAATTATTAATATACGAGCCCCAGGAATTACTTTTGATCGAATACCCCTATTTGTTTGATCAGTTTTAATTACAGCAGTACTTCTTCTTTTATCTTTACCCGTTTTAGCAGGAGCCATTACTATACTATTAACAGATCGAAATTTAAATACATCTTTTTTTGATCCTGCTGGAGGAGGAGATCCAATTCTATATCAACATTTATTT
Eukaryota	Arthropoda	Insecta	Diptera	Platystomatidae	Rivellia	Rivellia variabilis	1	CTTATCCTCAACAATTGCTCATAGAGGAGCTTCAGTTGATTTAGCAATCTTTAGCTTACATTTAGCAGGAGTTTCTTCAATTTTAGGAGCAGTAAATTTTATTACTACAGTAATTAATATACGATCAACAGGAATCTCATTTGATCGAATACCATTATTTGTATGAGCTGTAGTATTAACAGCACTACTACTATTATTATCATTACCAGTTCTAGCAGGAGCCATCACAATATTATTAACTGACCGAAATCTTAATACATCCTTTTTTGATCCAGCAGGAGGAGGAGACCCAATTTTATACCAACATTTATTT
Eukaryota	Arthropoda	Insecta	Diptera	Tipulidae	Tipula	Tipula hermannia	0.75	TCTTTCAGCTGGAATTGCCCATACAGGAGCCTCTGTAGATTTAGCAATTTTTTCCCTTCATTTAGCGGGAATTTCTTCAATTTTAGGTGCAGTAAATTTTATTACTACTGTTATTAATATACGATCAAGAGGAATTACATTAGATCGAATACCTTTATTTGTTTGATCTGTAGTAATTACTGCTATTTTACTTTTACTTTCATTACCAGTACTAGCTGGAGCAATTACTATATTATTAACTGATCGAAATTTAAATACTTCATTTTTTGACCCTGCAGGAGGAGGAGACCCAATTTTATATCAACATTTATTT
Eukaryota	Arthropoda	Insecta	Diptera	Tipulidae	Tipula	Tipula latipennis	0.555556	CTTATCTGCAGGTATTGCCCATACAGGAGCTTCTGTTGATTTAGCCATTTTCTCCCTTCATTTAGCAGGAATTTCTTCTATTTTAGGAGCTGTAAATTTTATTACAACAGTAATTAATATACGATCAAGAGGAATTACTTTAGACCGTATGCCTTTATTTGTGTGATCAGTTGTTATTACTGCTATTCTACTTTTATTATCTTTACCGGTTTTAGCAGGAGCTATTACAATACTCTTAACTGATCGAAATTTAAATACTTCATTCTTTGACCCCGCAGGAGGAGGAGACCCCATTCTTTATCAACACTTATTT
Eukaryota	Arthropoda	Insecta	Hemiptera	Aphididae	Strenaphis	Strenaphis elongata	1	TTTATCAAACAATATTGCACATAATAATATTTCAGTAGATTTAACAATTTTTTCATTACATTTAGCAGGAATTTCATCAATTCTAGGAGCTATTAATTTTATTTGTACTATTATAAACATAATACCAAATAATTTAAAATTAAATCAAATTCCACTTTTCCCTTGATCAATCTTAATTACTGCTATCTTATTAATTTTATCTTTACCAGTATTAGCTGGTGCAATTACAATATTACTAACCGATCGAAATTTAAATACCTCATTTTTTGATCCATCAGGAGGAGGTGATCCTATTCTTTATCAACACTTATTT
Eukaryota	Arthropoda	Insecta	Hemiptera	Aphididae	Strenaphis	Strenaphis elongata	1	TTTATCAAACAATATTGCACATAATAATATTTCAGTAGATTTAACAATTTTTTCATTACATTTAGCAGGAATTTCATCAATTCTAGGAGCTATTAATTTTATTTGTACTATTATAAACATAATACCAAATAATTTAAAATTAAATCAAATTCCACTTTTCCCTTGATCAATCTTAATTACTGCTATCTTATTAATTTTATCTTTACCAGTATTAACTGGTGCAATTACAATATTACTAACCGATCGAAATTTAAATACCTCATTTTTTGATCCATCAGGAGGAGGTGATCCTATTCTTTATCAACACTTATTT
Eukaryota	Arthropoda	Insecta	Hemiptera	Aphididae	Strenaphis	Strenaphis elongata	1	TTTATCAAACAATATTGCACACAATAATATTTCAGTAGATTTAACAATTTTTTCATTACATTTAGCAGGAATTTCATCAATTCTAGGAGCTATTAATTTTATTTGTACTATTATAAACATAATACCAAATAATTTAAAATTAAATCAAATTCCACTTTTCCCTTGATCAATCTTAATTACTGCTATCTTATTAATTTTATCTTTACCAGTATTAGCTGGTGCAATTACAATATTACTAACCGATCGAAATTTAAATACCTCATTTTTTGATCCATCAGGAGGAGGTGATCCTATTCTTTATCAACACTTATTT
Eukaryota	Arthropoda	Insecta	Hemiptera	Cicadidae	Okanagana	Okanagana rimosa	0.615385	TCTTTCTAGAATTATTGCTCATTCTGGGGCTAGAGTAGATTTAACAATTTTTTCTTTGCATCTTGCTGGTGTTTCTTCAATTTTAGGTGCAGTAAATTTTATTAGAACAATTTTTAATATACGTTCTCAAGGTATTTTTCTTGATCGTACTCCATTATTTGTTTGAGCTGTTATAGTAACAGCATTTTTGTTATTACTTTCTTTACCTGTTCTTGCAGGAGCAATTACAATACTTTTAACTGATCGTAATATAAATACTTCTTTTTTTGACCCAGCTGGAGGAGGAGATCCTATTTTATATCAACATTTGTTC
Eukaryota	Arthropoda	Insecta	Hemiptera	Diaspididae	Diaspidiotus	Diaspidiotus perniciosus	1	ATTAATTAATCAAAATAATTCATCAATCAATTTTATTATTTTTTCTTTACATATAAATGGTATTTCTTCAATTTTAAGATCAATAAATTTTATATTAACAATAATCTATTTAAAATCATTCAATTCAAATTTATTAAATTTAAATTTATTTTGCTGATCTATCATAATCACATCAATATTATTAATTTTATCTTTACCTGTATTAGCTAGTGGAATTACAATAACACTAGCAGATATTAATTTTAAAACAATATTTTTCAATCCAAGAGGAAATGGTAATCCTATTTTATTCCAACATTTATTT
Eukaryota	Arthropoda	Insecta	Hymenoptera	Formicidae	Myrmica	Myrmica lobifrons	1	ATTAGCTTCTAATATTTTTCATAGAGGACCCTCAATTGATATATCAATCTTCTCTTTACATATAGCAGGAATATCTTCAATTCTTGGAGCAATCAATTTTATTTCAACAATTATTAATATACATCACAAATCAATTTCTATAGATAAAACTCCTTTAATAGTATGATCAATTATAATTACAGCAGTACTTCTACTCCTTTCCCTTCCAGTCTTAGCCGGAGCAATTACCATGCTTCTCACAGATCGAAATTTAAATACATCATTTTTTGACCCCTCAGGAGGAGGAGACCCAATTCTATACCAACATTTATTT
Eukaryota	Arthropoda	Insecta	Hymenoptera	Mymaridae	Anagrus	Anagrus virlai	1	TTTATCTTATAATATTTCTCATAGTGGTCCATCTGTTGATTTATCTATTTTTTCTTTACATATTGCTGGGATATCTTCAATTATAGCTTCAATTAATTTTATTACTACAATTTTAAATATAAAATTATTTAAATTAGAAAAAGTTACTTTATTTTGTTGATCTATAATATTAACTGCAATTTTATTATTATTATCATTACCTGTATTAGCTGGTGCTATTACAATATTATTATTTGATCGAAATTTAAATACTTCATTTTTTGACCCATCAGGTGGTGGGGATCCAATTTTATATCAACATTTATTT
Eukaryota	Arthropoda	Insecta	Lepidoptera	Crambidae	Crambus	Crambus albellus	1	ACTTTCATCTAATATTGCTCATAGTGGAAGATCTGTTGATTTAACTATTTTTTCTTTACATTTAGCTGGAATTTCTTCAATTTTAGGAGCTATTAACTTTATCACAACAATTATTAATATACGAATTAATAAATTATCATTTGATCAAATACCTTTATTCGTTTGATCAGTAGGAATTACTGCTATTCTGTTACTACTTTCTTTACCTGTATTAGCTGGAGCTATTACTATACTTTTAACAGATCGAAATTTAAATACATCTTTTTTTGACCCTGCAGGAGGGGGAGATCCTATTTTATACCAACATTTATTT
Eukaryota	Arthropoda	Insecta	Lepidoptera	Erebidae	Apantesis	Apantesis phalerata	1	ACTTTCTTCTAATATTGCTCATGGGGGAAGATCTGTCGATTTAGCTATTTTCTCCCTTCATTTAGCGGGAATTTCTTCAATTCTAGGAGCTATTAACTTTATTACTACAATTATTAATATACGATTAAATAATTTATCATTTGACCAAATACCTTTATTTGTTTGAGCAGTTGGAATTACAGCTTTTTTATTACTCCTTTCACTCCCTGTTTTAGCCGGAGCCATTACTATATTATTAACAGATCGAAATTTAAATACATCCTTTTTTGATCCTGCAGGAGGAGGAGATCCTATTTTATATCAACATTTATTT
Eukaryota	Arthropoda	Insecta	Lepidoptera	Erebidae	Spilosoma	Spilosoma latipennis	1	CTTTCTTCTAATATTGCTCATGGAGGAAGTTCAGTTGATTTAGCTATTTTTTCTTTACACTTAGCGGGAATTTCTTCAATTTTAGGAGCTATTAATTTTATTACTACAATTATTAATATACGATTAAACAATTTATCATTTGATCAAATACCTTTATTTGTTTGAGCAGTAGGAATTACAGCCTTTCTTCTCCTTCTTTCACTCCCTGTTTTAGCAGGAGCTATTACTATACTTTTAACAGATCGAAATTTAAATACATCATTTTTTGATCCTGCAGGTGGGGGAGACCCTATCCTTTACCAACATTTATTT
Eukaryota	Arthropoda	Insecta	Lepidoptera	Erebidae	Spilosoma	Spilosoma virginica	1	TTTCCTCTAATATTGCACATGGAGGTAGATCAGTTGATTTAGCTATTTTTTCCCTTCATTTAGCTGGAATTTCTTCTATTTTAGGAGCTATTAATTTTATCACTACAATTATTAACATACGTTTAAATAATTTATCATTTGATCAAATACCACTATTTGTATGAGCTGTTGGAATTACTGCTTTCCTATTACTTCTTTCTCTTCCTGTATTAGCAGGAGCTATTACTATACTTTTAACAGATCGAAATTTAAATACATCATTTTTTGACCCTGCAGGAGGGGGAGACCCAATTCTTTATCAACACTTATTT
Eukaryota	Arthropoda	Insecta	Lepidoptera	Noctuidae	Mythimna	Mythimna unipuncta	0.979167	CTTTCATCAAATATCGCTCATGGAGGTAGCTCTGTTGATTTAGCTATTTTCTCCTTACATTTAGCTGGAATTTCTTCTATTTTAGGTGCTATTAATTTTATTACTACAATTATTAATATACGATTAAATAGTTTATCATTTGATCAAATACCTTTATTTATTTGAGCTGTAGGAATTACTGCATTTTTATTATTATTATCTTTACCAGTATTAGCAGGAGCTATTACTATACTTTTAACAGATCGAAATCTTAATACATCTTTTTTCGATCCTGCTGGAGGAGGAGATCCAATTTTATACCAACATTTATTT
Eukaryota	Arthropoda	Insecta	Psocoptera	Ectopsocidae	Ectopsocopsis	Ectopsocopsis cryptomeriae	1	ACTATCTAGAGTTATTGCCCACACTGGAGCTTCTGTAGATTTAGCTATTTTCTCTCTTCATCTTGCTGGAGTTAGTTCTATTTTAGGAGCAGTAAATTTTATTACTACTATTATTAATATGCGATCTGATGGTCTTACTTTAGAACGTATACCATTATTTGTATGATCTGTATTTATTACAGCAATTTTATTATTACTATCTTTACCGGTTCTTGCAGGTGCTATTACAATACTTTTAACAGACCGTAATTTAAATACTTCTTTTTTTGACCCAGCAGGTGGGGGTGACCCCATTTTATATCAACATTTGTTT
Eukaryota	Arthropoda	Insecta	Thysanoptera	Thripidae	Aptinothrips	Aptinothrips elegans	1	ATTATCCACATTTTATCATTCTGGTTTATCAGTAGATTTAACAATTTTTTCTCTTCATTTAGCAGGAGTTTCTTCAATTTTAGGTGCTTTAAATTTTATTACAACAATTTTAAATCTTAAAACAAAAAAATTGAGAATAGAAAAAACAAGCTTGTTTATTTGATCCGTTATTTTAACGGCTATTCTTCTTCTTTTATCTTTACCAGTTCTTGCAGGAGCAATTACTATACTTTTAACAGATCGCAATCTAAATACGTCATTTTTTGATCCAGGTGGGGGAGGTGACCCAGTTCTTTATCAACATTTATTT
Eukaryota	Arthropoda	Ostracoda	Podocopida	Cyprididae	Cypridopsis	Cypridopsis vidua	1	TCTCTCAAGAAACATCTCTCATGCTGGTGCAAGGGTTGATTTAACTATCTTTTCTCTTCATTTAGCTGGAGCTTCCTCAATTTTAGGGGCAATTAATTTTATTACCACTATTATCAATATACGAACTGCTAAAATATCTCTAGACCGAATTCCTTTATTTGTTTGATCGGTTGGAATTACTGCTCTTCTTTTACTATTATCTTTACCTGTTCTTGCTGGAGCAATCACAATACTTTTAACGGATCGTAATTTAAACACTACATTCTTTGATCCGGCAGGGGGTGGTGACCCTATTCTTTATCAGCACTTATTT
Eukaryota	Chordata	Amphibia	Caudata	Plethodontidae	Plethodon	Plethodon cinereus	0.965517	TTTAGCCGGAAACCTCGCACACGCCGGAGCCTCGGTTGACTTAACCATTTTTTCTCTTCACCTTGCGGGAGTATCATCTATCTTGGGTGCCATTAATTTTATTACAACTACCATTAATATAAAACCCCCGGCAATATCCCAATACCAAATACCTTTATTTGTTTGATCTGTTCTTATTACTGCTATCTTATTATTACTTTCATTACCAGTACTAGCAGCCGGCATTACCATATTACTTACAGACCGAAACCTTAACACTACATTTTTTGACCCCGCGGGAGGGGGGGACCCGGTATTATATCAACACCTATTT
Eukaryota	Chordata	Aves	Passeriformes	Passerellidae	Spizella	Spizella pusilla	1	ACTAGCCGGCAACCTGGCCCACGCCGGAGCTTCAGTCGACCTTGCAATTTTCTCCCTACACCTAGCCGGAATCTCCTCAATTCTAGGAGCAATCAACTTCATCACAACAGCAATCAACATAAAACCTCCCGCCCTATCACAGTACCAAACTCCCCTATTTGTGTGGTCAGTCCTAATCACCGCAGTACTACTACTCCTATCCCTTCCAGTCCTTGCCGCAGGAATCACAATACTCCTCACAGACCGCAACCTCAACACTACATTTTTCGACCCCGCCGGAGGAGGAGACCCTGTCCTGTATCAACACCTCTTC
Eukaryota	Chordata	Mammalia	Eulipotyphla	Soricidae	Blarina	Blarina brevicauda	1	CCTAGCCGGAAATCTTGCGCACGCAGGGGCCTCCGTCGACCTCGCAATCTTCTCCCTACACCTAGCAGGAGTCTCCTCAATCCTCGGTTCCATTAATTTCATTACTACTATCATTAACATAAAACCCCCAGCCATATCACAATACCAGACCCCTTTATTTGTCTGATCAGTCTTAATTACTGCTGTCTTACTATTACTATCACTCCCAGTTCTCGCTGCTGGCATTACAATACTACTCACTGATCGTAATTTAAACACAACTTTCTTTGACCCCGCCGGAGGAGGTGACCCTATTCTTTATCAACACTTATTC
Eukaryota	Chordata	Mammalia	Eulipotyphla	Soricidae	Blarina	Blarina brevicauda	1	CCTAGCCGGAAATCTTGCACACGCAGGGGCCTCCGTCGACCTCGCAATCTTCTCCCTACACCTAGCAGGAGTCTCCTCAATCCTCGGTTCCATTAATTTCATTACTACTATCATTAACATAAAACCCCCAGCCATATCACAATACCAGACCCCTTTATTTGTCTGATCAGTCTTAATTACTGCTGTCTTACTATTACTATCACTCCCAGTTCTCGCTGCTGGCATTACAATACTACTCACTGATCGTAATTTAAACACAACTTTCTTTGACCCCGCCGGAGGAGGTGACCCTATTCTTTATCAACACTTATTC
Eukaryota	Chordata	Mammalia	Eulipotyphla	Soricidae	Blarina	Blarina brevicauda	1	CCTAGCCGGAAATCTTGCGCACGCAGGGGCCTCCGTCGACCTCGCAATCTTCTCCCTACACCTAGCAGGAGTCTCCTCAATCCTCGGTTCCATTAATTTCATTACTACTATTATTAACATAAAACCCCCAGCCATATCACAATACCAGACCCCTTTATTTGTCTGATCAGTCTTAATTACTGCTGTCTTACTATTACTATCACTCCCAGTTCTCGCTGCTGGCATTACAATACTACTCACTGATCGTAATTTAAACACAACTTTCTTTGACCCCGCCGGAGGAGGTGACCCTATTCTTTATCAACACTTATTC
Eukaryota	Chordata	Mammalia	Eulipotyphla	Soricidae	Blarina	Blarina brevicauda	1	CCTAGCCGGAAATCTTGCACACGCAGGGGCCTCCGTCGACCTCGCAATCTTCTCCCTACACCTAGCAGGAGTCTCCTCAATCCTCGGTTCCATTAATTTCATTACTACTATCATTAACATAAAACCCCCAGCCATATCACAATACCAGACCCCTTTATTTGTCTGATCAGTCTTGATTACTGCTGTCTTACTATTACTATCACTCCCAGTTCTCGCTGCTGGCATTACAATACTACTCACTGATCGTAATTTAAACACAACTTTCTTTGACCCCGCCGGAGGAGGTGACCCTATTCTTTATCAGCACTTATTC
Eukaryota	Chordata	Mammalia	Eulipotyphla	Soricidae	Blarina	Blarina brevicauda	1	CCTAGCCGGAAATCTTGCGCACGCAGGGGCCTCCGTCGACCTCGCAATCTTCTCCCTACACCTAGCAGGAGTCTCCTCAATCCTCGGTTCCATTAATTTCATTACTACTATCATTAACATAAAACCCCCAGCCATATCACAATACCAGACCCCTTTATTTGTCTGATCAGTCTTAATTACTGCTGTCTTACTATTACTATCACTCCCAGTTCTCGCTGCTGTCATTACAATACTACTCACTGATCGTAATTTAAACACAACTTTCTTTGACCCCGCCGGAGGAGGTGACCCTATTCTTTATCAACACTTATTC
Eukaryota	Chordata	Mammalia	Eulipotyphla	Soricidae	Blarina	Blarina brevicauda	1	TAGCCGGAAATCTTGCGCACGCAGGGGCCTCCGTCGACCTCGCAATCTTCTCCCTACACCTAGCAGGAGTCTCCTCAATCCTCGGTTCCATTAATTTCATTACTACTATCATTAACATAAAACCCCCAGCCATATCACAATACCAGACCCCTTTATTTGTCTGATCAGTCTTAATTACTGCTGTCTTACTATTACTATCACTCCCAGTTCTCGCTGCTGGCATTACAATACTACTCACTGATCGTAATTTAAACACAACTTTCTTTGACCCCGCCGGAGGAGGTGACCCTATTCTTTATCAACACTTATTC
Eukaryota	Chordata	Mammalia	Eulipotyphla	Soricidae	Sorex	Sorex cinereus	0.992701	TCTAGCCGGTAACTTAGCCCACGCAGGAGCATCCGTTGACCTAGCAATTTTTTCCCTACACCTAGCAGGTGTCTCATCAATCTTAGGCTCAATTAATTTTATTACTACTATTATTAACATAAAACCTCCCGCAATATCTCAATATCAAACACCATTATTTGTATGATCTGTCTTAATTACAGCAGTATTGCTACTCCTTTCACTTCCAGTACTTGCAGCTGGAATTACAATATTATTAACAGATCGTAATCTTAACACTACATTCTTTGATCCCGCTGGAGGTGGAGACCCTATTCTTTATCAACACTTATTC
Eukaryota	Chordata	Mammalia	Eulipotyphla	Soricidae	Sorex	Sorex cinereus	0.992647	TCTAGCCGGTAACTTAGCCCACGCAGGAGCATCCGTTGACCTAGCAATTTTTTCCCTACACCTAGCAGGTGTCTCATCAATCTTAGGCTCAATTAATTTTATTACTACTATTATTAACATAAAACCTCCCGCAATATCTCAATATCAAACACCATTATTTGTATGATCTGTCTTAATTACAGCAGTATTGCTACTCCTTTCACTTCCAGTACTTGCAGCTGGAATTACAATACTATTAACAGATCGTAATCTTAACACTACATTCTTTGATCCCGCTGGAGGTGGAGACCCTATTCTTTATCAACACTTATTC
Eukaryota	Chordata	Mammalia	Eulipotyphla	Soricidae	Sorex	Sorex cinereus	0.992593	TCTAGCCGGTAACTTAGCCCACGCAGTAGCATCCGTTGACCTAGCAATTTTTTCCCTACACCTAGCAGGTGTCTCATCAATCTTAGGCTCAATTAATTTTATTACTACTATTATTAACATAAAACCTCCCGCAATATCTCAATATCAAACACCATTATTTGTATGATCTGTCTTAATTACAGCAGTATTGCTACTCCTTTCACTTACAGTACTTGCAGCTGGAATTACAATATTATTAACAGATCGTAATCTTAACACTACATTCTTTGATCCCGCTGGAGGTGGAGACCCTATTCTTTATCAACACTTATTC
Eukaryota	Chordata	Mammalia	Eulipotyphla	Soricidae	Sorex	Sorex cinereus	0.992593	TCTAGCCGGTAACTTAGCCCACGCAGGAGCATCCGTTGACCTAGCAATTTTTTCCCTACACCTAGCAGGTGTCTCATCAATCTTAGGCTCAATTAATTTTATTACTACTATTATTAACATAAAACCTCCCGCAATATCTCAATATCAAACACCATTATTTGTATGATCTGTCTTAATTACAGCAGTATTGCTACTCCTTTCACTTCCAGTACTTGCAGCTGGAATTACAATATTATTAACAGATCATAATCTTAACACTACATTCTTTGATCCCGCTGGAGGTGGAGACCCTATTCTTTATCAACACTTATTC
Eukaryota	Chordata	Mammalia	Eulipotyphla	Soricidae	Sorex	Sorex cinereus	0.992593	TCTAGCCGGTAACTTAGCCCACGCAGGAGCATCCGTTGACCTAGCAATTTTTTCCCTACACCTAGAAGGTGTCTCATCAATCTTAGGCTCAATTAATTTTATTACTACTATTATTAACATAAAACCTCCCGCAATATCTCAATATCAAACACCATTATTTGTATGATCTGTCTTAATTACAGCAGTATTGCTACTCCTTTCACTTCCAGTACTTGCAGCTGGAATTACAATATTATTAACAGATCGTAATCTTAACACTACATTCTTTGATCCCGCTGGAGGTGGAGACCCTATTCTTTATCAACACTTATTC
Eukaryota	Chordata	Mammalia	Eulipotyphla	Soricidae	Sorex	Sorex cinereus	0.992647	TCTAGCCGGTAACTTAGCCCACGCAGGAGCATCCGTTGACCTAGCAATTTTTTCCCTACACCTAGCAGGTGTCTCATCAATCTTAGGCTCAATTAATTTTATTACTACTATTATTAACATAAAACCTCCCGCAATATCTCAATATCAAACACCATTATTTGTATGATCTGTCTTAATTACAGCAGTATTGCTACTCCTTTCACTTCCAGTACTTGCAGCTGGAATTACAATATTATTAACAGATCGTAATCTTAACACTACATTCTTTGATCCCGCTGGAGGTGGAGACTCTATTCTTTATCAACACTTATTC
Eukaryota	Chordata	Mammalia	Eulipotyphla	Soricidae	Sorex	Sorex cinereus	0.992593	TCTAGCCGGTAACTTAGCCCACGCAGGAGCATCCGTTGACCTAGCAATTTTTTCCCTACACCTAGCAGGTGTCTCATCAATCTTAGGCTCAATTAATTTTATTACTACTATTATTAACATAAAACCTCCCGCAATATCTCAATATCAAACACCATTATTTGTATGATCTGTCTTAATTACAGCAGTATTGCTACTCCTTTCACTTCCAGTACTTGCAGCTTGAATTACAATATTATTAACAGATCGTAATCTTAACACTACATTCTTTGATCCCGCTGGAGGTGGAGACCCTATTCTTTATCAACACTTATTC
Eukaryota	Chordata	Mammalia	Eulipotyphla	Soricidae	Sorex	Sorex cinereus	0.992593	TCTAGCCGGTAACTTAGCCCACGCAGGAGCATCCGTTGACCTAGCAATTTTTTCCCTACACCTAGCAGGTGTCTCATCAATCTTAGGCTCAATTAATTTTATTACTACTATTATTAACATAAAACCTCCCGCAATATCTCAATATCAAACACCATTATTTGTATGATCTGTCTTAATTACAGCAGTATTGCTACTCATTTCACTTCCAGTACTTGCAGCTGGAATTACAATATTATTAACAGATCGTAATCTTAACACTACATTCTTTGATCCCGCTGGAGGTGGAGACCCTATTCTTTATCAACACTTATTC
Eukaryota	Chordata	Mammalia	Eulipotyphla	Talpidae	Condylura	Condylura cristata	1	TCTAGCAGGAAACCTAGCTCATGCAGGAGCATCTGTTGACTTAGCCATTTTCTCTCTCCATTTAGCAGGTGTATCATCTATCCTCGGGGCAATTAATTTTATTACCACCATCATCAACATAAAACCACCAGCAATATCACAATATCAAACACCATTATTTGTGTGATCAATTCTAATTACCGCTGTATTACTATTACTATCCCTTCCAGTTCTAGCAGCAGGTATTACAATACTATTAACAGATCGAAATCTAAATACAACATTCTTCGATCCAGCTGGAGGAGGTGACCCTATCCTATATCAACACTTATTC
Eukaryota	Chordata	Mammalia	Eulipotyphla	Talpidae	Condylura	Condylura cristata	1	TCTAGCAGGAAACCTAGCTCATGCAGGAGCATCTGTTGACTTAGCCATTTTCTCTCTCCATTTAGCAGGTGTATCATCTATCCTCGGGGCAATTAATTTTATTACCACCATCATCAACATAAAACCACCAGCAATATCACAATATCAAACACCATTATTTGTGTGATTAATTCTAATTACCGCTGTATTACTATTACTATCCCTTCCAGTTCTAGCAGCAGGTATTACAATACTATTAACAGATCGAAATCTAAATACAACATTCTTCGATCCAGCTGGAGGAGGTGACCCTATCCTATATCAACACTTATTC
Eukaryota	Chordata	Mammalia	Eulipotyphla	Talpidae	Condylura	Condylura cristata	1	TCTAGCAGGAAACCTAGCTCATGCAGGAGCATCTGTTGACTTAGCCATTTTCTCTCTCCATTTAGCAGGTGTATCATCTATCCTCGGGGCAATTAATTTTATTACCACCATCATCAACATAAAACCACCAGCAATATCACAATATCAAACACCATTATTTGTGTGATCAATTCTAATTACCGCTGTATTACTATTACTATCCCTTCCAGTTCTAGCAGCAGGTATTACAATACTATTAACAGATCGAAATCTAAATACAACATTCTTCGATCCAGCTGGAGGAGGTGACCATATCCTATATCAACACTTATTC
Eukaryota	Chordata	Mammalia	Eulipotyphla	Talpidae	Condylura	Condylura cristata	1	TCTAGCAGGAAACCTAGCTCATGCAGGAGCATCTGTTGACTTAGCCATTTTCTCTCTCCATTTAGCAGGTGTATCATCTATCCTCGGGGCAATTAATTTTATTACCACCATCATCAACATAAAACCACCAGCAATATCACAATATCAAACACCATTATTTGTGTGATCAATTCTAATTACCGCTGTATTACTATTACTATCCCTTCCAGTTCTAGCAGCAGGTATTACAATATTATTAACAGATCGAAATCTAAATACAACATTCTTCGATCCAGCTGGAGGAGGTGACCCTATCCTATATCAACACTTATTC
Eukaryota	Chordata	Mammalia	Eulipotyphla	Talpidae	Condylura	Condylura cristata	1	TCTAGCAGGAAACCTAGCTCATGCAGGAGCATCTGTTGACTTAGCCATTTTCTCTCTCCATTTAGCAGGTGTATCATCTATCCTCGGGGCAATTAATTTTATTACCACCATCATCAACATAAAACCACCAGCAATATCACAATATCAAACACCATTATTTGTGTGATCAATTCTAATTACCGCTGTATTACTATTACTATCCCTTCCAGTTCTAGCAGCAGGTATTACAATACTATTAACAGATCGAAATCTAAATACAACATTCTTCGATCCAGCTGGAGTAGGTGACCCTATCCTATATCAACACTTATTC
Eukaryota	Chordata	Mammalia	Eulipotyphla	Talpidae	Condylura	Condylura cristata	1	TCTAGCAGGAAACCTAGCTCATGCAGGAGCATCTGTTGACTTAGCCATTTTCTCTCTCCATTTAGCAGGTGTATCATCTATCCTCGGGGCAATTAATTTTATTACCACCATCATCAACATAAAACCACCAGCAATATCACAATATCAAACACCATTATTTGTGTGATCAATTCTAATTACCGCTGTATTACTATTACTATCCCTTCCAGTTCTAGCAGCAGGTATTACAATACTATTAACAGATCGAAATCTAAATACAACATTCTTCGATCCAGCTGGAGGAGGTGACCCTATCATATATCAACACTTATTC
Eukaryota	Chordata	Mammalia	Eulipotyphla	Talpidae	Condylura	Condylura cristata	1	TCTAGCAGGAAACCTAGCTCATGCAGGAGCATCTGTTGACTTAGCCATTTTCTCTCTCCATTTAGCAGGTGTATCATCTATCCTCGGGGCAATTAATTTTATTACCACCATAATCAACATAAAACCACCAGCAATATCACAATATCAAACACCATTATTTGTGTGATCAATTCTAATTACCGCTGTATTACTATTACTATCCCTTCCAGTTCTAGCAGCAGGTATTACAATACTATTAACAGATCGAAATCTAAATACAACATTCTTCGATCCAGCTGGAGGAGGTGACCCTATCCTATATCAACACTTATTC
Eukaryota	Chordata	Mammalia	Rodentia	Cricetidae	Microtus	Microtus pennsylvanicus	1	ATTAGCCGGCAATTTAGCACATGCTGGGGCATCAGTTGACCTAACTATTTTTTCATTACATTTAGCAGGTGTATCCTCAATCCTTGGGGCAATTAATTTTATTACTACCATCATTAACATAAAACCGCCAGCTATAACACAATACCAAACTCCTTTATTTGTCTGATCAGTACTAATTACTGCTGTACTTTTACTTCTTTCTCTTCCTGTCCTAGCTGCAGGGATCACTATACTTCTTACGGATCGTAATTTAAACACTACCTTCTTTGACCCAGCTGGAGGAGGTGACCCCATCCTCTACCAACACCTATTC
Eukaryota	Chordata	Mammalia	Rodentia	Cricetidae	Microtus	Microtus pennsylvanicus	1	ATTAGCCGGCAATTTAGCACATGCTGGGGCATCAGTTGACCTAACTATTTTTTCATTACATTTAGCAGGTGTATCCTCAATCCTTGGAGCAATTAATTTTATTACTACCATCATTAACATAAAACCGCCAGCTATAACACAATACCAAACTCCTTTATTTGTCTGATCAGTACTAATTACTGCTGTACTTTTACTTCTTTCTCTTCCTGTCCTAGCTGCAGGGATCACTATACTTCTTACGGATCGTAATTTAAACACTACCTTCTTTGACCCAGCTGGAGGAGGTGACCCCATCCTCTACCAACACCTATTC
Eukaryota	Chordata	Mammalia	Rodentia	Cricetidae	Microtus	Microtus pennsylvanicus	1	ATTAGCCGGCAATTTAGCACATGCCGGAGCATCAGTTGACCTAACTATTTTTTCATTACATTTAGCAGGTGTATCCTCAATCCTTGGGGCAATTAATTTTATTACTACCATTATTAACATAAAACCACCAGCTATAACACAATACCAAACTCCTTTATTTGTCTGATCAGTACTAATTACTGCTGTACTTTTACTTCTTTCTCTTCCTGTCCTAGCTGCAGGGATCACTATACTTCTTACGGACCGTAATTTAAACACCACCTTCTTTGACCCAGCCGGAGGAGGTGACCCCATCCTCTACCAACACCTATTC
Eukaryota	Chordata	Mammalia	Rodentia	Cricetidae	Microtus	Microtus pennsylvanicus	1	ATTAGCCGGCAATTTAGCACATGCTGGGGCATCAGTTGACCTAACTATTTTTTCATTACATTTAGCAGGTGTATCCTCAATCCTTGGGGCAATTAATTTTATTACTACCATCATTAACATAAAACCGCCAGCTATAACACAATACCAAACTCCTTTATTTGTCTGATCAGTACTAATTACTGCTGTACTTTTACTTCTTTCTCTTCCTGTCCTAGCTGCAGGGATCACTATACTTCTTACGGATCGTAATTTAAACACCACTTTCTTTGACCCAGCTGGAGGAGGTGACCCCATCCTCTACCAACACCTATTC
Eukaryota	Chordata	Mammalia	Rodentia	Cricetidae	Microtus	Microtus pennsylvanicus	1	ATTAGCCGGCAATTTAGCACATGCTGGGGCATCAGTTGACCTAACTATTTTTTCATTACATTTAGCAGGTGTATCCTCAATCCTTGGGGCAATTAATTTTATTACTACCATCATTAACATAAAACCGCCAGCTATAACACAATACCAAACTCCTTTATTTGTCTGATCAGTACTAATTACTGCTGTACTTTTACTTCTTTCTCTTCCTGTCCTAGCTGCAGGGATCACTATACTTCTTACGGATCGTAATTTAAACACCACCTTCTTTGACCCAGCTGGAGGAGGTGACCCCATCCTCTACCAACACCTATTC
Eukaryota	Chordata	Mammalia	Rodentia	Cricetidae	Microtus	Microtus pennsylvanicus	1	ATTAGCCGGCAATTTAGCACATGCTGGGGCATCAGTTGACCTAACTATTTTTTCATTACATTTAGCAGGTGTATCCTCAATCCTTGGGGCAATTAATTTTATTACTACCATCATTAACATAAAACCACCAGCTATAACACAATACCAAACTCCTTTATTTGTCTGATCAGTACTAATTACTGCTGTACTTTTACTTCTTTCTCTTCCTGTCCTAGCTGCAGGGATCACTATACTTCTTACGGATCGTAATTTAAACACTACCTTCTTTGACCCAGCTGGAGGAGGTGACCCCATCCTCTACCAACACCTATTC
Eukaryota	Chordata	Mammalia	Rodentia	Cricetidae	Microtus	Microtus pennsylvanicus	1	ATTAGCCGGCAATTTAGCACATGCTGGGGCATCAGTTGACCTAACTATTTTTTCATTACATTTAGCAGGTGTATCCTCAATCCTTGGGGCAATTAATTTTATTACTACCATCATTAACATAAAACCGCCAGCTATAACACAATACCAAACTCCTTTATTTGTCTGATCAGTACTAATTACTGCTGTACTTTTACTTCTTTCTCTTCCTGTCCTAGCTGCAGGAATCACTATACTTCTTACGGATCGTAATTTAAACACCACCTTCTTTGACCCAGCTGGAGGAGGTGACCCCATCCTCTACCAACACCTATTC
Eukaryota	Chordata	Mammalia	Rodentia	Cricetidae	Microtus	Microtus pennsylvanicus	1	ATTAGCCGGCAATTTAGCACATGCTGGGGCATCAGTTGACCTAACTATTTTTTCATTACATTTAGCAGGTGTATCCTCAATCCTTGGGGCAATTAATTTTATTACTACCATCATTAACATAAAACCACCAGCTATAACACAATACCAAACTCCTTTATTTGTCTGATCAGTACTAATTACTGCTGTACTTTTACTTCTTTCTCTTCCTGTCCTAGCTGCGGGGATCACTATACTTCTTACGGATCGTAATTTAAACACTACCTTCTTTGACCCAGCTGGAGGAGGTGACCCCATCCTCTACCAACACCTATTC
Eukaryota	Chordata	Mammalia	Rodentia	Cricetidae	Microtus	Microtus pennsylvanicus	1	ATTAGCCGGCAATTTAGCACATGCCGGAGCATCAGTTGACCTAACTATTTTTTCATTACATTTAGCAGGTGTATCCTCAATCCTTGGGGCAATTAATTTTATTACTACCATTATTAACATAAAACCACCAGCTATAACACAATACCAAACTCCTTTATTTGTCTGATCAGTACTAATTACTGCTGTACTTTTACTTCTTTCTCTTCCTGTCCTAGCTGCAGGGATCACTATACTTCTTACGGACCGTAATTTAAACACCACCTTCTTTGACCCAGCCGGAGGAGGTGACCCCATTCTCTACCAACACCTATTC
Eukaryota	Chordata	Mammalia	Rodentia	Cricetidae	Microtus	Microtus pennsylvanicus	1	ATTAGCCGGCAATTTAGCACATGCCGGAGCATCAGTTGACCTAACTATTTTTTCATTACATTTAGCAGGTGTATCCTCAATCCTTGGGGCAATTAATTTTATTACTACTATTATTAACATAAAACCACCAGCTATAACACAATACCAAACTCCTTTATTTGTCTGATCAGTACTAATTACTGCTGTACTTTTACTTCTTTCTCTTCCTGTCCTAGCTGCAGGGATCACTATACTTCTTACGGACCGTAATTTAAACACCACCTTCTTTGACCCAGCCGGAGGAGGTGACCCCATCCTCTACCAACACCTATTC
Eukaryota	Chordata	Mammalia	Rodentia	Cricetidae	Microtus	Microtus pennsylvanicus	1	ATTAGCCGGCAATTTAGCACATGCTGGGGCATCAGTTGACCTAACTATTTTTTCATTACATTTAGCAGGTGTATCCTCAATCCTTGGGGCAATTAATTTTATTACTACCATCATTAACATAAAACCACCAGCTATAACACAATACCAAACTCCTTTATTTGTCTGATCAGTACTAATTACTGCTGTACTTTTACTTCTTTCTCTTCCTGTCCTAGCTGCAGGGATCACTATACTTCTTACGGATCGTAATTTAAACACTACCTTCTTTGACCCAGCTGGAGGAGGTGACCCCATTCTCTACCAACACCTATTC
Eukaryota	Chordata	Mammalia	Rodentia	Cricetidae	Microtus	Microtus pennsylvanicus	1	ATTAGCCGGCAATTTAGCACATGCTGGGGCATCAGTTGACCTAACTATTTTTTCATTACATTTAGCAGGTGCATCCTCAATCCTTGGGGCAATTAATTTTATTACTACCATCATTAACATAAAACCGCCAGCTATAACACAATACCAAACTCCTTTATTTGTCTGATCAGTACTAATTACTGCTGTACTTTTACTTCTTTCTCTTCCTGTCCTAGCTGCAGGGATCACTATACTTCTTACGGATCGTAATTTAAACACCACTTTCTTTGACCCAGCTGGAGGAGGTGACCCCATCCTCTACCAACACCTATTC
Eukaryota	Chordata	Mammalia	Rodentia	Cricetidae	Microtus	Microtus pennsylvanicus	1	ATTAGCCGGCAATTTAGCACATGCTGGGGCATCAGTTGATCTAACTATTTTTTCATTACATTTAGCAGGTGTATCCTCAATCCTTGGGGCAATTAATTTTATTACTACCATCATTAACATAAAACCGCCAGCTATAACACAATACCAAACTCCTTTATTTGTCTGATCAGTACTAATTACTGCTGTACTTTTACTTCTTTCTCTTCCTGTCCTAGCTGCAGGGATCACTATACTTCTTACGGATCGTAATTTAAACACCACCTTCTTTGACCCAGCTGGAGGAGGTGACCCCATCCTCTACCAACACCTATTC
Eukaryota	Chordata	Mammalia	Rodentia	Cricetidae	Microtus	Microtus pennsylvanicus	1	ATTAGCCGGCAATTTAGCACATTCTGGGGCATCAGTTGACCTAACTATTTTTTCATTACATTTAGCAGGTGTATCCTCAATCCTTGGGGCAATTAATTTTATTACTACCATCATTAACATAAAACCGCCAGCTATAACACAATACCAAACTCCTTTATTTGTCTGATCAGTACTAATTACTGCTGTACTTTTACTTCTTTCTCTTCCTGTCCTAGCTGCAGGGATCACTATACTTCTTACGGATCGTAATTTAAACACCACTTTCTTTGACCCAGCTGGAGGAGGTGACCCCATCCTCTACCAACACCTATTC
Eukaryota	Chordata	Mammalia	Rodentia	Cricetidae	Microtus	Microtus pennsylvanicus	1	ATTAGCCGGCAATTTAGCACATGCTGAGGCATCAGTTGACCTAACTATTTTTTCATTACATTTAGCAGGTGTATCCTCAATCCTTGGGGCAATTAATTTTATTACTACCATCATTAACATAAAACCGCCAGCTATAACACAATACCAAACTCCTTTATTTGTCTGATCAGTACTAATTACTGCTGTACTTTTACTTCTTTCTCTTCCTGTCCTAGCTGCAGGGATCACTATACTTCTTACGGATCGTAATTTAAACACCACTTTCTTTGACCCAGCTGGAGGAGGTGACCCCATCCTCTACCAACACCTATTC
Eukaryota	Chordata	Mammalia	Rodentia	Cricetidae	Microtus	Microtus pennsylvanicus	1	ATTAGCCGGCAATTTAGCACATGCTGGGGCATCAGTTGACCTAACTATTTTTTCATTACATTTAGCAGGTGTATCCTCAATCCTTGGGGCAATTAATTTTATTACTACCATCATTAACATAAAACCGCCAGCTATAACACAATACCAAACTCCTTTATTTGTCTGATCAGTACTAATTACTGCTGTACTTTTACTTCTTTCTCTTCCTGTCCTAGCTGCAGGGATCACTATACTTCTTACGAATCGTAATTTAAACACCACTTTCTTTGACCCAGCTGGAGGAGGTGACCCCATCCTCTACCAACACCTATTC
Eukaryota	Chordata	Mammalia	Rodentia	Cricetidae	Microtus	Microtus pennsylvanicus	1	ATTAGCCGGCAATTTAGCACATGCTGGGGTATCAGTTGACCTAACTATTTTTTCATTACATTTAGCAGGTGTATCCTCAATCCTTGGGGCAATTAATTTTATTACTACCATCATTAACATAAAACCGCCAGCTATAACACAATACCAAACTCCTTTATTTGTCTGATCAGTACTAATTACTGCTGTACTTTTACTTCTTTCTCTTCCTGTCCTAGCTGCAGGGATCACTATACTTCTTACGGATCGTAATTTAAACACCACTTTCTTTGACCCAGCTGGAGGAGGTGACCCCATCCTCTACCAACACCTATTC
Eukaryota	Chordata	Mammalia	Rodentia	Cricetidae	Microtus	Microtus pennsylvanicus	1	ATTAGCCGGCAATTTAGCACATGCTGGGGCATCAGTTGACCTAACTATTTTTTCATTACATTTAGCAGGTGTATCCTCAATCCTTGGGGCAATTAATTTTATTACTACCATCATTAACATAAAACCGCCAGCTATAACACAATACCAAACTCCTTTATTTGTCTGATCAGTACTAATTACTGCTGTACTTTTACTTCTTTCTCTTCCTGTCCTAGCTGCAGGGATCACTATACTTCTTACGGATCGTAATTTAAACACTACCTTCTTTGACCCAGCTGGAGTAGGTGACCCCATCCTCTACCAACACCTATTC
Eukaryota	Chordata	Mammalia	Rodentia	Cricetidae	Microtus	Microtus pennsylvanicus	1	ATTAGCCGGCAATTTAGCACATGCCGGGGCATCAGTTGACCTGACTATTTTTTCATTACATTTAGCAGGTGTATCCTCAATCCTTGGGGCAATTAATTTTATTACTACCATCATTAACATAAAACCGCCAGCTATAACACAATACCAAACTCCCTTATTTGTCTGATCAGTACTAATTACTGCTGTACTTTTACTTCTTTCTCTTCCTGTCCTAGCTGCAGGGATCACTATACTTCTTACGGATCGTAATTTAAACACCACCTTCTTTGACCCAGCTGGAGGAGGTGACCCCATCCTCTACCAACACCTATTC
Eukaryota	Chordata	Mammalia	Rodentia	Cricetidae	Microtus	Microtus pennsylvanicus	1	ATTAGCCGGCAATTTAGCACATGCTTGGGCATCAGTTGACCTAACTATTTTTTCATTACATTTAGCAGGTGTATCCTCAATCCTTGGGGCAATTAATTTTATTACTACCATCATTAACATAAAACCGCCAGCTATAACACAATACCAAACTCCTTTATTTGTCTGATCAGTACTAATTACTGCTGTACTTTTACTTCTTTCTCTTCCTGTCCTAGCTGCAGGGATCACTATACTTCTTACGGATCGTAATTTAAACACTACCTTCTTTGACCCAGCTGGAGGAGGTGACCCCATCCTCTACCAACACCTATTC
Eukaryota	Chordata	Mammalia	Rodentia	Cricetidae	Microtus	Microtus pennsylvanicus	1	ATTAGCCGGCAATTTAGCACATGCTGGGGCATCAGTTGACCTAACTATTTTTTCATTACATTTAGCAGGTGTATCCTCAATCCTTGGGGCAATTAATTTTATTACTACCATCATTAACATAAAACCGCCAGCTATAATACAATACCAAACTCCTTTATTTGTCTGATCAGTACTAATTACTGCTGTACTTTTACTTCTTTCTCTTCCTGTCCTAGCTGCAGGAATCACTATACTTCTTACGGATCGTAATTTAAACACCACCTTCTTTGACCCAGCTGGAGGAGGTGACCCCATCCTCTACCAACACCTATTC
Eukaryota	Chordata	Mammalia	Rodentia	Cricetidae	Microtus	Microtus pennsylvanicus	1	ATTAGCCGGCAATTTAGCACATGCCGGAGCATCAGTTGACCTAACTATTTTTTCATTACATTTAGCAGGTGTATCCTCAATCCTTGGGGCAATTAATTTTATTACTACTATTATTAACATAAAACCACCAGCTATAACACAATACCAAACTCCTTTATTTGTCTGATCAGTACTAATTACTGCTGTACTTTTACTTCTTTCTCTTCCTGTCCTAGCTGCAGGGATCACTATACTTCTTACGGACCGTAATTTAAACACCACCTTCTTTGACCCAGCCGGAGGAGGTGACCCCATTCTCTACCAACACCTATTC
Eukaryota	Chordata	Mammalia	Rodentia	Cricetidae	Microtus	Microtus pennsylvanicus	1	ATTAGCCGGCAATTTAGCACATGCTGGGGCATCAGTTGACCTAACTATTTTTTCATTACATTTAGCAGGTGTATCCTCAATCCTTGGGGCAATTAATTTTATTACTACCATCATTAACATAAAACCGCCAGCTATAACACAATACCAAACTCCTTTATTTGTCTGATCAGTACTAATTACTGCTGTACTTTTACTTCTTTCTCTTCCTGTACTAGCTGCAGGGATCACTATACTTCTTACGGATCGTAATTTAAACACTACCTTCTTTGACCCAGCTGGAGGAGGTGACCCCATCCTCTACCAACACCTATTC
Eukaryota	Chordata	Mammalia	Rodentia	Cricetidae	Microtus	Microtus pennsylvanicus	1	ATTAGCCGGCAATTTAGCACATGCTGGGGCATCAGTTGACCTAACTATTTTTTCATTACATTTAGCAGGTGTATCCTCAATCCTTGGGGCAATTAATTTTATTACTACCATCATTAACATAAAACCGCCAGCTATAACACAATACCAAACTCCTTTATTTGTCTGATCAGTACTAATTACTGCTGTACTTTTACTTCTTTCTCTTCCTGTCCTAGCTGCAGGGATCACTATACTTCTTACGGATCGTAATTTAAACACTACCTTCTTTGACCCAGTACTATATCAACACCTATTT
Eukaryota	Chordata	Mammalia	Rodentia	Cricetidae	Peromyscus	Peromyscus leucopus	0.935484	CTAGCTGGTAACTTAGCACACGCTGGGGCATCAGTAGATCTTACTATTTTTTCCCTCCACCTAGCAGGTGTTTCCTCAATTTTAGGAGCAATTAACTTTATTACAACCATTGTTAATATAAAACCACCAGCCATAACACAATACCAAACCCCACTATTCGTATGATCAGTACTTATTACAGCTGTACTGCTACTCCTATCTCTACCAGTTCTAGCCGCAGGAATTACTATACTTTTAACTGACCGTAACTTAAATACAACCTTCTTTGACCCTGCTGGAGGCGGAGATCCAATCCTATATCAACACTTATTC
Eukaryota	Chordata	Mammalia	Rodentia	Cricetidae	Peromyscus	Peromyscus leucopus	0.935484	TTAGCTGGTAACTTAGCACACGCTGGGGCATCAGTAGATCTTACTATTTTTTCCCTCCACCTAGCAGGTGTTTCCTCAATTTTAGGAGCAATTAACTTTATTACAACCATTGTTAATATAAAACCACCAGCCATAACACAATACCAAACCCCACTATTCGTATGATCAGTACTTATTACAGCTGTACTGCTACTCCTATCTCTACCAGTTCTGGCCGCAGGAATTACTATACTTTTAACTGACCGTAACTTAAATACAACCTTCTTTGACCCTGCTGGAGGCGGAGATCCAATCCTATATCAACACTTATTC
Eukaryota	Chordata	Mammalia	Rodentia	Cricetidae	Peromyscus	Peromyscus leucopus	0.935484	TTAGCTGGTAACTTAGCACACGCTGGGGCATCAGTAGATCTTACTATTTTTTCCCTCCACCTAGCAGGTGTTTCCTCAATTTTAGGAGCAATTAACTTTATTACAACCATTGTTAATATAAAACCACCAGCCATAACACAATACCAAACCCCACTATTCGTATGATCAGTACTTATTACAGCTGTACTGCTACTCCTATCTCTACCAGTTCTAGCCGCAGGAATTACTATACTTTTAACTGACCGTAACTTAAATACAACCTTCTTTGACCCTGCTGGAGGCGGAGATCCAATCCTATATCAACACTTATTC
Eukaryota	Chordata	Mammalia	Rodentia	Cricetidae	Peromyscus	Peromyscus leucopus	0.935484	TTAGCTGGTAACTTAGCACACGCTGGGGCATAAGTAGATCTTACTATTTTTTCCCTCCACCTAGCAGGTGTTTCCTCAATTTTAGGAGCAATTAACTTTATTACAACCATTGTTAATATAAAACCACCAGCCATAACACAATACCAAACCCCACTATTCGTATGATCAGTACTTATTACAGCTGTACTGCTACTCCTATCTCTACCAGTTCTAGCCGCAGGAATTACTATACTTTTAACTGACCGTAACTTAAATACAACCTTCTTTGACCCTGCTGGAGGCGGAGATCCAATCCTATATCAACACTTATTC
Eukaryota	Chordata	Mammalia	Rodentia	Cricetidae	Peromyscus	Peromyscus leucopus	0.935484	CCTAGCTGGTAACTTAGCACACGCTGGGGCATCAGTAGATCTTACTATTTTTTCCCTCCACCTAGCAGGTGTTTCCTCAATTTTAGGAGCAATTAACTTTATTACAACCATTGTTAATATAAAACCACCAGCCATAACACAATACCAAACCCCACTATTCGTATGATCAGTACTTATTACAGCTGTACTGCTACTCCTATCTCTACCAGTTCTAGCCGCAGGAATTACTATACTTTTAACTGACCGTAACTTAAATACAACCTTCTTTGACCCTGCTGGAGGCGGAGATCCAATCCTATATCAACACTTATTC
Eukaryota	Chordata	Mammalia	Rodentia	Cricetidae	Peromyscus	Peromyscus leucopus	0.935484	TTAGCTGGTAACTTAGCACACGCTGGGGCATCAGTAGATCTTACTATTTTTTCCCTCCACCTAGCAGGTGTTTCCTCAATTTTAGGAGCAATTAACTTTATTACAACCATTGTTAATATAAAACCACCAGCCATAACACAATACCAAACCCCACTATTCGTATGATCAGTACTTATTACAGCTGTACTGCTACTCCTATCTCTGCCAGTTCTAGCCGCAGGAATTACTATACTTTTAACTGACCGTAACTTAAATACAACCTTCTTTGACCCTGCTGGAGGCGGAGATCCAATCCTATATCAACACTTATTC
Eukaryota	Chordata	Mammalia	Rodentia	Cricetidae	Synaptomys	Synaptomys cooperi	1	ATTAGCTGGAAACTTAGCACACGCAGGAGCATCAGTGGACCTCACCATTTTCTCACTCCACTTAGCTGGTGTCTCTTCAATTCTAGGGGCAATTAACTTTATCACCACTATTATTAATATAAAACCCCCAGCCATGACACAATACCAAACCCCTCTATTTGTATGGTCTGTTTTAATTACAGCCGTCCTTCTCCTACTCTCTCTTCCAGTATTAGCTGCAGGTATTACAATACTCCTGACAGACCGAAACCTAAATACCACCTTCTTCGACCCTGCAGGAGGGGGTGATCCTATTCTCTATCAACATTTATTC
Eukaryota	Chordata	Mammalia	Rodentia	Dipodidae	Napaeozapus	Napaeozapus insignis	1	TTTAGCTGGTAACCTAGCCCACGCTGGAGCTTCAGTTGATCTAGCTATCTTTTCCCTCCATTTAGCCGGCATTTCCTCTATCTTAGGCGCAATCAACTTTATCACTACTATTATTAATATAAAACCCCCAGCTTTATCTCAATATCAAACTCCTTTATTCGTCTGATCAGTATTAATTACCGCCGTTCTTCTTCTTCTATCTCTACCAGTCCTTGCAGCCGGGATTACTATACTTCTAACTGACCGCAACCTAAATACGACCTTCTTTGATCCTGCAGGTGGCGGAGATCCAATCTTATATCAACACTTATTC
Eukaryota	Chordata	Mammalia	Rodentia	Dipodidae	Napaeozapus	Napaeozapus insignis	1	TTTAGCTGGTAACCTAGCCCACGCTGGAGCTTCAGTTGATCTAGCTATCTTTTCCCTCCATTTAGCCGGCATTTCCTCTATCTTAGGCGCAATCAACTTTATCACTACTATTATTAATATAAAACCCCCAGCTTTATCTCAATATCAAACCCCTTTATTCGTCTGATCAGTATTAATTACCGCCGTTCTTCTTCTTCTATCTTTACCAGTCCTTGCAGCCGGGATTACTATACTTCTAACTGACCGCAACCTAAAAACAACCTTCTTTGATCCTGCAGGTGGTGGAGATCCAATCTTATACCAACACTTATTC
Eukaryota	Chordata	Mammalia	Rodentia	Dipodidae	Napaeozapus	Napaeozapus insignis	1	TTTAGCTGGTAACCTAGCCCACGCTGGAGCTTCAGTTGATCTAGCTATCTTTTCCCTCCATTTGGCCGGCATTTCCTCTATCTTAGGCGCAATCAACTTTATCACTACTATTATTAATATAAAACCCCCAGCTTTATCTCAATATCAAACTCCTTTATTCGTCTGATCAGTATTAATTACCGCCGTTCTTCTTCTTCTATCTCTACCAGTCCTTGCAGCCGGGATTACTATACTTCTAACTGACCGCAACCTAAATACGACCTTCTTTGATCCTGCAGGTGGCGGAGATCCAATCTTATATCAACACTTATTC
Eukaryota	Chordata	Mammalia	Rodentia	Dipodidae	Napaeozapus	Napaeozapus insignis	1	TTTAGCTGGTAACCTAGCCCACGCTGGAGCTTCAGTTGATCTAGCTATCTTTTCCCTCCATTTAGCCGGCATTTCCTCTATCTTAGGCGCAATCAACTTTATCACTACTATTATTAATATAAAACCCCCAGCTTTATCTCAATATCAAACTCCTTTATTCGTCTGATCAGTATTAATTACCGCCGTTCTTCTTCTTCTATCTCTACCAGTCCTTGCAGCCGGGATTACTATACTTCTAACTGACCGCAACCTAAATACGACCTTCTTTGATCCTGCAGGTGGCGGAGATCCAATCTTATATCGACACTTATTC
Eukaryota	Chordata	Mammalia	Rodentia	Dipodidae	Napaeozapus	Napaeozapus insignis	1	TTTAGCTGGTAACCTAGCCCACGCTGGAGCTTCAGTTGATCTAGCTATCTTTTCCCTCCATTTAGCCGGCATTTCCTCTATCTTAGGCGCAATCAACTTCATCACTACTATTATTAATATAAAACCCCCAGCTTTATCTCAATATCAAACTCCTTTATTCGTCTGATCAGTATTAATTACCGCCGTTCTTCTTCTTCTATCTTTACCAGTCCTTGCAGCCGGGATTACTATACTTCTAACTGACCGCAACCTAAAAACAACCTTCTTTGATCCTGCAGGTGGTGGAGATCCAATCTTATACCAACACTTATTC
Eukaryota	Chordata	Mammalia	Rodentia	Dipodidae	Napaeozapus	Napaeozapus insignis	1	TTTAGCTGGTAACCTAGCCCACGCTGGAGCTTCAGTTGATCTAGCTATCTTTTCCCTCCATTTAGCCGGCATTTCCTCTATCTTAGGCGCAATCAACTTTATCACTACTATTATTAATATAAAACCCCCAGCTTTATCTCAATATCAAACCCCTTTATTCGTCTGATCAGTATTAATTACCGCCGTTCTTCTTCTTCTATCTTTACCAGTCCTTGCAGCCGGGATTACTATACTTCTAACTGACCGCAACCTAAATACAACCTTCTTTGATCCTGCAGGTGGTGGAGATCCAATCTTATACCAACACTTATTC
Eukaryota	Chordata	Mammalia	Rodentia	Dipodidae	Napaeozapus	Napaeozapus insignis	1	TTTAGCTGGTAACCTAGCCCACGATGGAGCTTCAGTTGATCTAGCTATCTTTTCCCTCCATTTAGCCGGCGTTTCCTCTATCTTAGGCGCAATCAACTTTATTACTACTATTATTAATATAAAACCCCCAGCTTTATCTCAATATCAAACCCCTTTATTCGTCTGATCAGTATTAATTACCGCCGTTCTTCTTCTTCTATCTTTACCAGTCCTTGCAGCCGGGATTACTATACTTCTAACTGACCGCAACCTAAATACGACCTTCTTTGATCCTGCAGGTGGCGGAGATCCAATCTTATATCAACACTTATTC
Eukaryota	Chordata	Mammalia	Rodentia	Dipodidae	Napaeozapus	Napaeozapus insignis	1	TTTAGCTGGTAACCTAGCCCACGCTGGAGCTTCAGTTGATCTAGCTATCTTTTCCCTCCATTTAGCCAGCATTTCCTCTATCTTAGGCGCAATCAACTTTATCACTACTATTATTAATATAAAACCCCCAGCTTTATCTCAATATCAAACTCCTTTATTCGTCTGATCAGTATTAATTACCGCCGTTCTTCTTCTTCTATCTCTACCAGTCCTTGCAGCCGGGATTACTATACTTCTAACTGACCGCAACCTAATACGACCTTCTTTGATCCTGCAGGTGGCGGAGATCCAATCTTATATCAACACTTATTC
Eukaryota	Chordata	Mammalia	Rodentia	Dipodidae	Napaeozapus	Napaeozapus insignis	1	TTTAGCTGGTAACCTAGCCCATGCTGGAGCTTCAGTTGATCTAGCTATCTTTTCCCTCCATTTAGCCGGCATTTCCTCTATCTTAGGCGCAATCAACTTTATTACTACTATTATTAATATAAAACCCCCAGCTTTATCTCAATATCAAACCCCTTTATTCGTCTGATCAGTATTAATTACCGCCGTTCTTCTTCTTCTATCTTTACCAGTCCTTGCAGCCGGGATTACTATACTTCTAACTGACCGCAACCTAAATACAACCTTCTTTGATCCTGCAGGTGGCGGAGATCCAATCCTATACCAACACTTATTC
Eukaryota	Chordata	Mammalia	Rodentia	Dipodidae	Napaeozapus	Napaeozapus insignis	1	TTTAGCTGGTAACCTAGCCCACGCTGGAGCTTCAGTTGATCTAGCTATCTTTTCCCTCCATTTAGCCGGCATTTCCTCTATCTTAGGCGCAATCAACTTTATCACTACTATTATTAATATAAAACCCCCAGCTTTATCTCAATATCAAACTCCTTTATTCGTCTAATCAGTATTAATTACCGCCGTTCTTCTTCTTCTATCTCTACCAGTCCTTGCAGCCGGGATTACTATACTTCTAACTGACCGCAACCTAAATACGACCTTCTTTGATCCTGCAGGTGGCGGAGATCCAATCTTATATCAACACTTATTC
Eukaryota	Chordata	Mammalia	Rodentia	Dipodidae	Napaeozapus	Napaeozapus insignis	1	TTTAGCTGGTAACCTAGCCCACGCTGGAGCTTCAGTTGATCTAGCTATCTTTTCCCTCCATTTAGCCGGCATTTCCTCTATCTTAGGCGCAATCAACTTTATTACTACTATTATTAATATAAAACCCCCAGCTTTATCTCAATATCAAACCCCTTTATTCGTCTGATCAGTATTAATTACCGCCGTTCTTCTTCTTCTATCTTTACCAGTCCTTGCAGCCGGGATTACTATACTTCTAACTGACCGCAACCTAAATACAACCTTCTTTGATCCTGCAGGTGGCGGAGATACAATCTTATACCAACACTTATTC
Eukaryota	Chordata	Mammalia	Rodentia	Dipodidae	Napaeozapus	Napaeozapus insignis	1	TTTAGCTGGTAACCTAGCCCACGCTGGAGCTTCAGTTGATCTAGCTATCTTTTCCCTCCATTTAGCCGGCATTTCCTCTATCTTAGGCGCAATCAACTTTATCACTACTATTATTAATATAAAACCCCCAGCTTTATCTCAATATCAAACTCCTTTATTCGTCTGATCAGTATTAATTACCGCCGTTCTTCTTCTTCTATCTTTACCAGTCCTTGCAGCCGGGATTACTATACTTCTAACTGACCGCAACCTAAATACAACCTTCTTTGATCCTGCAGGTGGTGGAGATCCAATCTTATACCAACACTTATTC
Eukaryota	Chordata	Mammalia	Rodentia	Dipodidae	Napaeozapus	Napaeozapus insignis	1	TTTAGCTGGTAACCTAGCCCACGCTGGAGCTTCAGTTGATCTAGCTATCTTTTCCCTCCATTTAGCCGGCATTTCCTCTATCTTAGGCGCAATCAACTTTATCACTACTATTATTAATATAAAACCCCCAGCTTTATCTCAATATCAAACTCCTTTATTCGTCTGATCAGTATTAATTACCGCCGTTCTTCTTCTTCTATCTCTACCAGTCCTTGCAGCCGGGATTACTATACTTCTAACTGACCGCAACCTAAATACGACCTTCTTTGATCCTGCAGGTGGCGGAGATCCAATCTTATATCAATACTTATTC
Eukaryota	Chordata	Mammalia	Rodentia	Dipodidae	Napaeozapus	Napaeozapus insignis	1	TTTAGCTGGTAACCTAGCCCATGCTGGAGCTTCAGTTGATCTAGCTATCTTTTCCCTCCATTTAGCCGGCATTTCCTCTATCTTAGGCGCAATCAACTTTATTACTACTATTATTAATATAAAACCCCCAGCTTTATCTCAATATCAAACCCTTTTATTCGTCTGATCAGTATTAATTACCGCCGTTCTTCTTCTTCTATCTTTACCAGTCCTTGCAGCCGGGATTACTATACTTCTAACTGACCGCAACCTAAATACAACCTTCTTTGATCCTGCAGGTGGCGGAGATCCAATCTTATACCAACACTTATTC
Eukaryota	Chordata	Mammalia	Rodentia	Dipodidae	Napaeozapus	Napaeozapus insignis	1	TTTAGCTGGTAACCTAGCCCATGCTGGAGCTTCAGTTGATCTAGCTATCTTTTCCCTCCATTTAGCCGGCATTTCCTCTATCTTAGGCGCAATCAACTTTATTACTACTATTATCAATATAAAACCCCCAGCTTTATCTCAATATCAAACCCCTTTATTCGTCTGATCAGTATTAATTACCGCCGTTCTTCTTCTTCTATCTTTACCAGTCCTTGCAGCCGGGATTACTATACTTCTAACTGACCGCAACCTAAATACAACCTTCTTTGATCCTGCAGGTGGCGGAGATCCAATCTTATACCAACACTTATTC
Eukaryota	Chordata	Mammalia	Rodentia	Dipodidae	Zapus	Zapus hudsonius	1	ATTAGCCGGTAATTTAGCCCATGCAGGAGCTTCAGTAGACCTAGCTATTTTTTCTCTTCACCTGGCTGGTGCATCTTCAATTCTTGGAGCTATTAATTTTATTACTACAATTATCAATATAAAACCCCCTGCCTTATCCCTCTACCAAACACCCCTATTCGTCTGATCAGTCCTAATCACAGCAATCCTTCTCCTCTTGTCTCTTCCAGTCCTTGCAGCAGGGATTACTATGTTATTAACTGATCGCAACCTAAACACTACCTTCTTTGATCCTGCAGGCGGTGGAGACCCAATCCTATATCAACACCTATTC
Eukaryota	Chordata	Mammalia	Rodentia	Dipodidae	Zapus	Zapus hudsonius	1	ATTAGCCGGTAATTTAGCCCATGCAGGAGCTTCAGTAGACCTAGCTATTTTTTCTCTTCACCTGGCTGGTGCATCTTCAATTCTTGGAGCTATTAATTTTATTACTACAATTATCAATATAAAACCCCCTGCCTTATCCCTCTACCAAACACCCCTATTCGTCTGATCAGTCCTAATCACAGCAATCCTTCTCCTCTTGTCTCTTCCAGTCCTTGCAGCAGGAATTACTATGTTATTAACTGATCGCAACCTAAACACTACCTTCTTTGATCCTGCAGGCGGTGGAGACCCAATCCTATATCAACACCTATTC
Eukaryota	Chordata	Testudines	Emydidae	Terrapene	Terrapene carolina		1	ATTAGCTGGAAACTTAGCCCACGCCGGTGCCTCTGTAGACCTAACTATCTTTTCTCTTCACCTAGCTGGTGTATCCTCAATTCTAGGTGCTATCAACTTTATTACCACAGCAATTAACATAAAATCTGCGGCCATATCACAATACCAAACACCCCTGTTCGTGTGGTCAGTACTTATTACAGCTGTCCTATTATTATTATCATTACCCGTACTAGCTGCAGGCATCACTATACTACTCACAGACCGAAATCTGAATACAACATTCTTTGACCCTTCAGGAGGAGGCGACCCAATCCTGTACCAACACTTATTC
Eukaryota	Mollusca	Gastropoda	Stylommatophora	Succineidae	Oxyloma		0.882353	TTGAGAAGCTTAACTGGTCACAGGGGAGCTTCTGTTGATTTAGCTATTTTTTCACTTCACTTGGCGGGGATTTCTTCCATTTTGGGTGCCATTAATTTTATTACTACAATTTTTAATATACGACAACTTGGTATAACAATGGAACGATTAAGTCTTTTTGTTTGATCTATTTTAGTTACTGTATTCTTACTTCTTCTTTCACTTCCTGTTTTAGCAGGGGCAATTACTATATTATTAACTGATCGAAACTTTAACACTTCTTTTTTTGATCCTGCTGGGGGTGGAGATCCTATTTTATATCAACATTTATTT
Eukaryota	Nematoda	Chromadorea	Rhabditida	Ascarididae	Baylisascaris	Baylisascaris procyonis	0.722222	TTTGAGTACTATGGGTCATCCTGGTAGTAGGGTGGATCTTGCTATTTTTAGTTTGCATTGTGCTGGGGTTAGATCTATTTTGGGTGCTATTAATTTTATGACTACTACTAAGAATTTGCGTAGGAGTTCTATTTCTTTGGAACATATAAGTTTGTTTGTTTGGACTGTTTTTGTGACTGTTTTTTTGTTGGTTTTGTCGTTACCTGTTCTGGCGGGGGCTATTACTATGTTATTGACTGATCGTAATCTTAATACTTCTTTTTTTGATCCTAGGACTGGTGGTAATCCTTTGATTTATCAGCATTTGTTT
Eukaryota	Nematoda	Chromadorea	Rhabditida	Ascarididae	Baylisascaris	Baylisascaris procyonis	0.722222	TTTGAGTACTATGGGTCATCCTGGTAGTAGGGTGGATCTTGCTATTTTTAGTTTGCATTGTGCTGGGGTTAGATCTATTTTGGGTGCTATTAATTTTATGACTACTATTAAGAATTTGCGTAGGAGTTCTATTTCTTTGGAACATATAAGTTTGTTTGTTTGGACTGTTTTTGTGACTGTTTTTTTGTTGGTTTTGTCGTTACCTGTTCTGGCGGGGGCTATTACTATGTTATTGACTGATCGTAATCTTAATACTTCTTTTTTTGATCCTAGGACTGGTGGTAATCCTTTGATTTATCAGCATTTGTTT
Eukaryota	Nematoda	Chromadorea	Rhabditida	Ascarididae	Baylisascaris	Baylisascaris procyonis	0.722222	TTTGAGTACTATGGGTCATCCTGGTAGTAGGGTGGATCTTGCTATTTTTAGTTTGCATTGTGCTGGGGTTAGATCTATTTTGGGTGCTATTAATTTTATGACTACTACTAAGAATTTGCGTAGGAGTTCTATTTCTTTGGAACATATAAGTTTGTTTGTTTGGACTGTTTTTGTGACTGTTTTTTTGTTGGTTTTGTCGTTACCTGTTCTGGCGGGGGCTATTACTATGTTATTGACTGATCGTAATCTTAATACTTCTTTTTTTGATCCTAGGACTGGTGGTAATCCTTTGATTTATCAGCATTTGTTTTGGTTTTTTGGTCATCCTGAGGTTTATATTTTGATTTTGCCTGCTTTTGGTATTATTAGCCAAAGTAGGTTGTATTTAACTGGTAAGAA…
Eukaryota	Nematoda	Chromadorea	Rhabditida	Criconematidae	Crossonema	Crossonema menzeli	1	ATTAAGAACAATTGGTCAATCAGGATTTTCTTCAATTTTAAGAATTTTTAGTCTTCATTTAGCTGGAATTAGTTCTATTTTAGGAAGGATTAATTTCATAAGTTCTACTAAAAAAATTAAGATAGATTTTATAAAAATTATTTCTATTTCTTTATTTATTTGATCTATTTTTGTTACTACTTTTTTATTAATTTTATCATTACCTGTTTTAGCTAGTTGTTTAACTATATTAATTACTGATAAATTATTTAATACTTCTTTTTTTAACAGATTAGGAGGAGGAAATCCTATTATATTTCAACATTTATTT
Eukaryota	Nematoda	Chromadorea	Rhabditida	Rhabditidae	Caenorhabditis	Caenorhabditis remanei	1	TTTAAGTACTATAGGTCATCCTGGTAGAAGTGTAGATTTAGCTATTTTTAGTTTACATGCTGCTGGTTTAAGATCTATTTTAGGTGGAATTAATTTTATGTGTACAACAAAAAATTTACGTAGTAGATCTATTTCTTTAGAACATATGACTTTATTTGTTTGAACTGTTTTCGTAACTGTGTTTTTATTAGTTCTTTCATTACCTGTTTTAGCTGGTGCTATTACCATGTTGTTAACTGATCGTAATTTAAATACTTCATTTTTTGATCCCAGAACTGGAGGTAATCCTTTAATTTATCAACATTTATTT
Eukaryota	Rotifera	Bdelloidea	Adinetida	Adinetidae	Adineta	Adineta steineri	1	TTTGTCTAATTCTGTTTATCATTTTGGAGGTTCTGTTGATTTAGCAATTTTTAGATTGCATGTAGCTGGTGTTTCTTCAATTTTAGGAGGTATTAATTTTATTACTACTTGTATAAAGGGTAAAATTAGATATGTTATAAGATTTGAATTTTTAACTTTATTTGTTTGAGCTATGATTGTTACGAGATTTTTATTAGTTTTAAGCTTACCTGTATTAGCAGGTGGTATTACTATGTTACTTTTAGATCGTAATTTTGGTGCTTCTTTTTTTGATCCTAGAGGAGGGGGTAATCCTATTCTATATCAACATTTGTTT
Eukaryota	Apicomplexa	Conoidasida	Eucoccidiorida	Eimeriidae	Caryospora	Caryospora bigenetica	1	TTTAAGTACATCCTTGATGTCATTATCTCCAACTTCAGTAGATTTAATTGTATTCGGATTAGCTTTTGCTGGTATTTCTAGCTTTTTATCTTCTATTAATTTCTTAAGCACAATTGCTGTATTAGGTGTTACTAATGGTGCTAAACCATGGTGTTTATTCACTTGGGCTATTGTATTTACAGCTATTATGTTAATTGCCACACTTCCAATTTTAACTGGTGGATTACTTATGTTAGTATTAGATTTACATCTTAATACTCAATTCTATGATGCTTCATTTAATGGTGATCCAGTATTATACCAACATCTTTTC
Eukaryota	Apicomplexa	Conoidasida	Eucoccidiorida	Eimeriidae	Caryospora	Caryospora bigenetica	1	TTTAAGTACATCCTTGATGTCATTATCTCCAACTTCAGTAGATTTAATTGTATTCGGATTAGCTTTTGCTGGTATTTCTAGCTTTTTATCTTCTATTAATTTCTTAAGCACAATTGCTGTATTAGGTGTTACTAATGGTGCAAAACCATGGTGTTTATTCACTTGGGCTATTGTATTTACAGCTATTATGTTAATTGCCACACTACCAATTTTAACTGGTGGATTACTTATGTTAGTATTAGATTTACATCTTAATACTCAATTCTATGATGCTTCATTTAATGGTGATCCAGTATTATACCAACATCTTTTC
Eukaryota	Apicomplexa	Conoidasida	Eucoccidiorida	Eimeriidae	Caryospora	Caryospora bigenetica	1	TTTAAGTACATCCTTGATGTCATTATCTCCAACTTCAGTAGATTTAATTGTATTCGGATTAGCTTTTGCTGGTATTTCTAGCTTTTTATCTTCTATTAATTTCTTAAGCACAATTGCTGTATTAGGTGTTACTAATGGTGCAAAACCATGGTGTTTATTCAATTGGGCTATTGTATTTACAGCTATTATGTTAATTGCCACACTACCAATTTTAACTGGTGGATTACTTATGTTAGTATTAGATTTACATCTTAATACTCAATTCTATGATGCTTCATTTAATGGTGATCCAGTATTATACCAACATCTTTTC
Eukaryota	Apicomplexa	Conoidasida	Eucoccidiorida	Eimeriidae	Isospora		1	ATTAAGTACATCTCTGATGTCACTATCCCCAACTTCAGTAGATTTAATTGTATTTGGCTTAGCTATCTCTGGTATTTCTAGCTTCTTATCTTCTGTAAATTTCTTAAGTACAATTGCTGTACTAGGTGTAACTAATGGTGCTAAACCATGGTGTTTATTCACTTGGGCTATTGTATTTACAGCTATTATGTTAATTGTAACACTTCCAATTCTTACTGGTGGATTACTAATGTTAGTATTAGACTTACATCTAAATACTCAATTCTACGATGCATCTTTTAATGGTGATCCAGTACTATATCAACATCTATTC
Eukaryota	Apicomplexa	Conoidasida	Eucoccidiorida	Sarcocystidae	Sarcocystis		0.777778	ATTAAGTAGTAGTCTTATGACATTGAATACGGAATCCGTAGACTGGATCATTAGTGGATTGGCTATATTAGGTATTAGTAGTGTATTAGGTTCTTTAAATTTCTTAGGAACGAGTCTGTTCTTAGGAGCTGTATCAGGATGCAGACCAAATATCTTGTATATCTGGGCCATCATATTTACTGCTATTATGCTTATACTAACATTACCTATTTTGACCGGAGGTTTAGTAATGTTGTTAATGGATCTACATACTAATTCAGAATTCTATGATTCTATGTATTCAGGAGATAGTGTATTATATCAGCATTTATTC
Eukaryota	Apicomplexa	Conoidasida	Eucoccidiorida	Sarcocystidae	Sarcocystis		0.777778	ATTAAGTAGTAGTCTTATGACATTGAATACGGAATCCGTAGACTGGATCATTATTGGCCTGGCTGTATTAGGTATTAGTAGTGTATTAGGTTCTTTAAATTTCTTAGGAACGAGTGTGTTCTTAGGAGCTGTCTCAGGATGCAGACCAAATATCTTGTATATCTGGGCCATCATATTTACTGCTATTATGCTTATACTTACATTACCTATTTTGACCGGAGGTTTAGTAATGTTGTTAATGGATCTACATACTAATTCAGAATTCTATGATTCTATGTATTCAGGAGATAGTGTCTTATATCAGCATTTATTC
Eukaryota	Apicomplexa	Conoidasida	Eucoccidiorida	Sarcocystidae	Sarcocystis		0.777778	ATTAAGTAGTAGTCTTATGACATTGAATACGGAATCCGTAGACTGGATCATTATTGGATTGGCTGTATTAGGTATTAGTAGTGTATTAGGTTCTTTAAATTTCTTAGGAACGAGTGTGTTCTTAGGAGCTGTATCAGGATGCAGACCAAATATCTTGTATATCTGGGCCATCATATTTACTGCTATTATGCTTATACTTACATTACCTATTTTGACCGGAGGTTTAGTAATGTTGTTAATGGATCTACATACTAATTCAGAATTCTATGATTCTATGTATTCAGGAGATAGTGTCTTATATCAGCATTTATTC
