# Supplementary material for: Diet of a threatened rattlesnake (eastern massasauga) revealed by DNA metabarcoding
Source: Ecol Evol. 2023 Apr 26;13(4):e10029. doi: 10.1002/ece3.10029 (PMC10131807; doi:10.1002/ece3.10029)
Supplement: Supplementary file 3 — Appendix S3. [file ECE3-13-e10029-s002.xlsx]

## Sheet: updated-sequences-EMR-parasites
Supporting information for "Diet of a threatened rattlesnake (eastern massasauga) revealed by DNA metabarcoding "
Table S4. Sequence reads counts for each species detected per sample in our DNA metabarcoding dataset before invertebrate filtering steps took place. Indexes highlighted in yellow are samples that were removed after the invertebrate removal filtering step due to no prey items being present.
index	k__Eukaryota_2759;p__Annelida_6340;c__Clitellata_42113;o__Haplotaxida_6382;f__Lumbricidae_6392;g__Dendrodrilus_334869;s__Dendrodrilus rubidus_334870	k__Eukaryota_2759;p__Annelida_6340;c__Clitellata_42113;o__Haplotaxida_6382;f__Lumbricidae_6392;g__Lumbricus_6397;s__Lumbricus rubellus_35632	k__Eukaryota_2759;p__Annelida_6340;c__Clitellata_42113;o__Haplotaxida_6382;f__Lumbricidae_6392;g__Lumbricus_6397;s__Lumbricus terrestris_6398	k__Eukaryota_2759;p__Apicomplexa_5794;c__Conoidasida_1280412;o__Eucoccidiorida_75739;f__Eimeriidae_5799;g__Caryospora_86280;s__Caryospora bigenetica_86281	k__Eukaryota_2759;p__Apicomplexa_5794;c__Conoidasida_1280412;o__Eucoccidiorida_75739;f__Eimeriidae_5799;g__Isospora_56625;s__Isospora serinuse_1678285	k__Eukaryota_2759;p__Apicomplexa_5794;c__Conoidasida_1280412;o__Eucoccidiorida_75739;f__Sarcocystidae_5809;g__Sarcocystis_5812;s__Sarcocystis sp__59669	k__Eukaryota_2759;p__Arthropoda_6656;c__Arachnida_6854;o__Araneae_6893;f__Linyphiidae_81835;g__Agyneta_685671;s__Agyneta micaria_1698810	k__Eukaryota_2759;p__Arthropoda_6656;c__Arachnida_6854;o__Araneae_6893;f__Linyphiidae_81835;g__Kaestneria_1107795;s__Kaestneria pullata_1107796	k__Eukaryota_2759;p__Arthropoda_6656;c__Arachnida_6854;o__Araneae_6893;f__Lycosidae_74973;g__Pardosa_74980;s__Pardosa furcifera_1107697	k__Eukaryota_2759;p__Arthropoda_6656;c__Arachnida_6854;o__Araneae_6893;f__Lycosidae_74973;g__Pardosa_74980;s__Pardosa moesta_336599	k__Eukaryota_2759;p__Arthropoda_6656;c__Arachnida_6854;o__Araneae_6893;f__Lycosidae_74973;g__Tigrosa_1699003;s__Tigrosa aspersa_1699004	k__Eukaryota_2759;p__Arthropoda_6656;c__Arachnida_6854;o__Araneae_6893;f__Philodromidae_243501;g__Philodromus_336567;s__Philodromus rufus_336570	k__Eukaryota_2759;p__Arthropoda_6656;c__Arachnida_6854;o__Araneae_6893;f__Pholcidae_6930;g__Pholcus_6931;s__Pholcus manueli_393849	k__Eukaryota_2759;p__Arthropoda_6656;c__Arachnida_6854;o__Araneae_6893;f__Theridiosomatidae_233274;g__Theridiosoma_233288;s__Theridiosoma gemmosum_233289	k__Eukaryota_2759;p__Arthropoda_6656;c__Arachnida_6854;o__Ixodida_6935;f__Ixodidae_6939;g__Dermacentor_34619;s__Dermacentor variabilis_34621	k__Eukaryota_2759;p__Arthropoda_6656;c__Arachnida_6854;o__Sarcoptiformes_83137;f__Acaridae_41442;g__Rhizoglyphus_150114;s__Rhizoglyphus robini_223528	k__Eukaryota_2759;p__Arthropoda_6656;c__Arachnida_6854;o__Sarcoptiformes_83137;f__Ceratozetidae_229841;g__Diapterobates_1250615;s__Diapterobates humeralis_1250616	k__Eukaryota_2759;p__Arthropoda_6656;c__Arachnida_6854;o__Sarcoptiformes_83137;f__Chamobatidae_198259;g__Chamobates_198260;s__Chamobates cuspidatus_229835	k__Eukaryota_2759;p__Arthropoda_6656;c__Arachnida_6854;o__Sarcoptiformes_83137;f__Malaconothridae_229875;g__Malaconothrus_229876;s__Malaconothrus gracilis_229877	k__Eukaryota_2759;p__Arthropoda_6656;c__Arachnida_6854;o__Sarcoptiformes_83137;f__Mochlozetidae_229857;g__Podoribates_1251954;s__Podoribates longipes_1304398	k__Eukaryota_2759;p__Arthropoda_6656;c__Arachnida_6854;o__Sarcoptiformes_83137;f__Oribatulidae_1427652;g__Oribatula_229867;s__Oribatula tibialis_229868	k__Eukaryota_2759;p__Arthropoda_6656;c__Arachnida_6854;o__Sarcoptiformes_83137;f__Punctoribatidae_1686804;g__Punctoribates_1686748;s__Punctoribates palustris_1686749	k__Eukaryota_2759;p__Arthropoda_6656;c__Arachnida_6854;o__Sarcoptiformes_83137;f__Steganacaridae_173043;g__Atropacarus_229742;s__Atropacarus striculus_229743	k__Eukaryota_2759;p__Arthropoda_6656;c__Arachnida_6854;o__Trombidiformes_83136;f__Myobiidae_1046726;g__Radfordia_2051728;s__Radfordia lemnina_2051729	k__Eukaryota_2759;p__Arthropoda_6656;c__Arachnida_6854;o__Trombidiformes_83136;f__Phytoptidae_1221082;g__Trisetacus_1227674;s__Trisetacus thujae_2695370	k__Eukaryota_2759;p__Arthropoda_6656;c__Arachnida_6854;o__Trombidiformes_83136;f__Trombiculidae_92251;g__Eutrombicula_1712447;s__Eutrombicula splendens_1712448	k__Eukaryota_2759;p__Arthropoda_6656;c__Collembola_30001;o__Entomobryomorpha_730330;f__Entomobryidae_48704;g__Lepidocyrtus_49178;s__Lepidocyrtus paradoxus_49179	k__Eukaryota_2759;p__Arthropoda_6656;c__Insecta_50557;o__Coleoptera_7041;f__Curculionidae_7042;g__Sciaphilus_202183;s__Sciaphilus asperatus_202184	k__Eukaryota_2759;p__Arthropoda_6656;c__Insecta_50557;o__Coleoptera_7041;f__Dermestidae_41094;g__Anthrenus_219452;s__Anthrenus fuscus_877786	k__Eukaryota_2759;p__Arthropoda_6656;c__Insecta_50557;o__Coleoptera_7041;f__Latridiidae_196999;g__Melanophthalma_433122;s__Melanophthalma picta_1770654	k__Eukaryota_2759;p__Arthropoda_6656;c__Insecta_50557;o__Coleoptera_7041;f__Scirtidae_110010;g__Contacyphon_1569076;s__Contacyphon laevipennis_1612340	k__Eukaryota_2759;p__Arthropoda_6656;c__Insecta_50557;o__Diptera_7147;f__Asilidae_50673;g__Holcocephala_247584;s__Holcocephala calva_468736	k__Eukaryota_2759;p__Arthropoda_6656;c__Insecta_50557;o__Diptera_7147;f__Calliphoridae_7371;g__Lucilia_7374;s__Lucilia sericata_13632	k__Eukaryota_2759;p__Arthropoda_6656;c__Insecta_50557;o__Diptera_7147;f__Culicidae_7157;g__Ochlerotatus_190765;s__Ochlerotatus canadensis_228917	k__Eukaryota_2759;p__Arthropoda_6656;c__Insecta_50557;o__Diptera_7147;f__Culicidae_7157;g__Ochlerotatus_190765;s__Ochlerotatus excrucians_329103	k__Eukaryota_2759;p__Arthropoda_6656;c__Insecta_50557;o__Diptera_7147;f__Drosophilidae_7214;g__Drosophila_7215;s__Drosophila suzukii_28584	k__Eukaryota_2759;p__Arthropoda_6656;c__Insecta_50557;o__Diptera_7147;f__Mycetophilidae_29035;g__Docosia_397136;s__Docosia walpurga_2773943	k__Eukaryota_2759;p__Arthropoda_6656;c__Insecta_50557;o__Diptera_7147;f__Platystomatidae_28632;g__Rivellia_28633;s__Rivellia variabilis_2164188	k__Eukaryota_2759;p__Arthropoda_6656;c__Insecta_50557;o__Diptera_7147;f__Tipulidae_41042;g__Tipula_41043;s__Tipula hermannia_1690401	k__Eukaryota_2759;p__Arthropoda_6656;c__Insecta_50557;o__Diptera_7147;f__Tipulidae_41042;g__Tipula_41043;s__Tipula latipennis_1692498	k__Eukaryota_2759;p__Arthropoda_6656;c__Insecta_50557;o__Hemiptera_7524;f__Aphididae_27482;g__Strenaphis_1657271;s__Strenaphis elongata_1657272	k__Eukaryota_2759;p__Arthropoda_6656;c__Insecta_50557;o__Hemiptera_7524;f__Cicadidae_7033;g__Okanagana_30159;s__Okanagana rimosa_1464975	k__Eukaryota_2759;p__Arthropoda_6656;c__Insecta_50557;o__Hemiptera_7524;f__Diaspididae_30080;g__Diaspidiotus_340542;s__Diaspidiotus perniciosus_665250	k__Eukaryota_2759;p__Arthropoda_6656;c__Insecta_50557;o__Hymenoptera_7399;f__Formicidae_36668;g__Myrmica_27492;s__Myrmica lobifrons_571775	k__Eukaryota_2759;p__Arthropoda_6656;c__Insecta_50557;o__Hymenoptera_7399;f__Mymaridae_162252;g__Anagrus_401871;s__Anagrus virlai_2479708	k__Eukaryota_2759;p__Arthropoda_6656;c__Insecta_50557;o__Lepidoptera_7088;f__Crambidae_268499;g__Crambus_687066;s__Crambus albellus_688583	k__Eukaryota_2759;p__Arthropoda_6656;c__Insecta_50557;o__Lepidoptera_7088;f__Erebidae_695564;g__Apantesis_464718;s__Apantesis phalerata_500498	k__Eukaryota_2759;p__Arthropoda_6656;c__Insecta_50557;o__Lepidoptera_7088;f__Erebidae_695564;g__Spilosoma_214365;s__Spilosoma latipennis_689106	k__Eukaryota_2759;p__Arthropoda_6656;c__Insecta_50557;o__Lepidoptera_7088;f__Erebidae_695564;g__Spilosoma_214365;s__Spilosoma virginica_214366
601626373	0	0	0	0	0	0	0	0	0	0	0	0	0	0	0	0	0	0	0	0	0	0	0	10	0	0	0	0	0	0	0	0	0	0	0	0	0	0	0	0	0	0	0	0	0	0	0	0	0
601632362	0	0	0	0	0	0	0	0	0	0	0	0	0	0	0	0	0	0	0	0	0	0	0	2345	0	0	0	0	0	0	0	0	0	0	0	0	0	0	0	0	0	0	0	0	0	0	0	0	0
601634856	0	0	0	10	0	21	0	0	4	0	0	0	0	0	0	0	0	0	0	3	0	0	0	0	0	0	0	0	0	0	0	0	0	0	0	0	0	0	0	0	0	0	0	0	0	0	0	0	0
601635102	0	0	0	31	0	0	0	0	0	0	0	0	0	0	0	0	0	0	0	0	0	0	0	0	0	0	0	0	0	0	0	0	0	0	0	0	0	0	0	0	0	0	0	0	0	0	0	0	0
601637819	0	0	0	0	0	0	0	0	0	0	0	0	0	0	0	0	0	0	0	0	0	0	0	0	0	0	0	0	0	0	0	0	0	0	0	0	0	0	0	0	0	0	0	0	0	0	0	0	0
601770079	0	0	0	53	0	38	0	0	0	0	0	0	0	0	0	0	0	0	0	0	0	0	0	0	0	0	0	0	0	0	0	0	0	0	0	0	0	0	0	0	0	5	0	0	0	0	0	0	0
601633009	0	0	0	17	0	0	0	0	0	0	0	0	0	0	0	0	0	0	0	0	0	0	0	0	0	0	0	0	0	0	0	0	0	0	0	0	0	0	0	0	0	0	0	0	0	0	0	0	0
601769281	0	0	0	5	0	0	0	0	0	0	0	4	15	0	0	0	0	0	0	0	0	0	0	0	0	0	8	0	23	7	0	0	0	0	0	0	0	0	0	0	0	0	0	0	0	0	0	0	0
836871835	0	0	0	6	0	0	0	0	0	0	0	0	0	0	0	0	0	0	0	0	0	0	0	0	0	9	0	0	0	0	0	0	0	0	0	0	0	0	0	0	0	0	6	0	0	0	0	0	0
601277792	0	0	0	0	0	3	0	0	0	0	0	0	0	0	0	0	0	0	0	0	0	0	0	0	0	0	0	0	0	0	0	0	0	0	0	0	0	0	0	0	0	0	0	0	0	0	0	0	0
601630073	0	0	0	12	0	88	0	0	0	0	0	0	0	0	0	0	0	0	0	0	0	0	0	0	0	0	0	0	0	0	0	0	0	0	0	0	0	0	0	0	0	0	0	0	0	0	0	0	0
27088066	0	0	0	0	0	0	0	0	0	0	0	0	0	0	0	0	0	0	0	0	0	0	0	0	0	0	0	0	0	0	0	0	0	0	0	0	0	0	0	0	0	0	0	0	0	0	0	0	0
27106535	0	0	0	0	0	0	0	0	0	0	0	0	0	0	0	0	0	0	0	0	0	0	0	0	0	0	0	0	0	0	0	0	0	0	0	0	0	0	0	0	0	0	0	0	0	0	0	0	0
27307821	0	0	0	116	0	0	0	0	0	0	0	0	0	0	0	0	0	0	0	0	0	0	0	0	0	0	0	0	0	0	0	0	0	0	0	0	0	0	0	0	0	0	0	0	0	0	0	0	0
27320018	0	0	0	93	0	0	0	0	0	0	0	0	0	0	0	0	0	0	0	4	0	0	0	0	0	0	0	0	0	0	0	0	0	0	0	0	0	0	0	0	0	0	0	0	0	0	0	0	0
600783350	0	0	0	6684	0	0	0	0	0	0	0	0	0	0	0	0	0	0	0	0	0	0	0	234	0	0	0	0	0	0	0	0	0	0	0	0	0	0	0	0	0	0	0	0	0	0	0	0	0
600783798	0	0	0	0	0	0	0	0	0	0	0	0	0	0	0	0	0	0	0	0	0	0	0	169	0	0	0	0	0	0	0	0	0	0	0	0	0	0	0	0	0	0	0	0	0	0	0	0	0
600794360	0	0	0	3648	0	0	0	0	0	0	0	0	0	0	0	0	0	0	0	0	0	0	0	0	0	0	0	0	0	0	0	0	0	0	0	0	0	0	0	0	0	0	0	0	0	0	0	0	0
600794636	0	0	0	350	0	0	0	0	0	0	0	0	0	0	0	0	0	0	0	0	0	0	0	0	0	0	0	0	0	0	0	0	0	0	0	0	0	0	0	0	0	0	0	0	0	0	0	0	0
600800028	0	0	0	20	0	0	0	0	0	0	0	0	0	0	0	0	0	0	0	0	0	0	0	0	0	0	0	0	0	0	0	0	0	0	0	0	0	0	0	0	0	0	0	0	0	0	0	0	0
600802784	0	0	0	283	0	0	0	0	0	0	0	0	0	0	0	0	0	0	0	0	0	0	0	84	0	0	0	0	0	0	0	0	0	0	0	0	0	0	0	0	0	0	0	0	0	0	0	0	0
600805870-1	0	0	0	47	0	0	0	0	0	0	0	0	0	0	0	0	0	0	0	0	0	0	0	0	0	0	0	0	0	0	0	0	0	0	0	0	0	0	0	0	0	0	0	0	0	0	0	0	0
600805870-2	0	0	0	767	0	270	0	0	0	0	0	0	0	0	0	0	0	0	0	0	0	0	0	0	0	0	0	0	0	0	0	0	0	0	0	0	0	0	0	0	0	0	0	0	0	0	0	0	0
600805870-3	0	0	0	17	0	0	0	0	0	0	0	0	0	0	0	0	0	0	0	0	0	0	0	0	0	0	0	0	0	0	0	0	0	0	0	0	0	0	0	0	0	0	0	0	0	0	0	0	0
601110534	0	0	0	163	0	0	0	0	0	0	13	0	0	0	0	0	0	0	0	0	0	0	0	0	0	0	0	0	0	0	0	0	0	0	0	0	0	0	0	0	0	0	0	6	0	0	0	0	0
601125042-1	0	0	0	589	0	0	0	0	0	0	0	0	0	0	0	0	0	0	0	0	0	0	0	0	0	0	0	0	0	0	0	0	0	0	0	12	0	10	0	0	0	0	0	0	0	0	0	0	0
601260318-2	0	0	0	197	0	0	0	0	0	0	0	0	0	0	0	0	0	0	0	0	0	0	0	9	0	0	0	0	0	0	0	0	0	0	0	0	0	0	0	0	0	0	0	0	0	0	0	0	0
601268594	0	0	0	244	0	0	0	0	0	0	0	0	0	0	0	0	0	0	0	0	0	0	0	0	0	0	0	0	0	0	0	0	0	0	0	0	0	0	0	29	0	0	0	0	0	0	0	0	0
601270888	0	0	0	19	0	0	0	0	0	0	0	0	0	0	0	0	0	0	0	0	0	0	0	0	0	0	0	0	0	0	0	0	0	0	0	0	0	0	0	0	0	0	0	0	0	0	0	0	0
601282052	0	0	0	51	0	0	0	0	0	3	0	0	0	0	0	0	0	0	0	0	0	0	0	0	0	0	0	0	0	0	0	0	0	0	0	0	0	0	0	0	0	0	0	0	0	2	14	0	0
601634258	0	0	0	1364	0	0	0	0	0	0	0	0	0	0	0	0	0	0	0	0	0	0	0	3	0	0	0	0	0	0	0	0	0	0	0	0	0	0	0	0	0	0	0	0	0	0	0	0	0
601635563	0	0	0	9	0	0	0	0	0	0	0	0	0	0	0	0	0	0	0	0	0	0	0	0	0	0	0	0	0	0	0	0	0	0	0	0	0	0	0	0	0	0	0	0	0	0	0	0	0
601768262	0	0	0	0	0	0	0	0	0	0	0	0	0	0	0	0	0	0	0	0	0	0	0	0	0	0	0	0	0	0	0	0	0	0	0	0	0	0	0	0	0	0	0	0	0	0	0	0	0
601768610	0	0	0	0	0	42	0	0	0	0	0	0	0	0	0	0	0	0	0	0	0	0	0	0	0	0	0	0	0	0	0	0	0	0	0	0	0	0	0	0	0	0	0	0	0	0	0	0	0
842026339	0	0	12	0	0	0	0	0	0	0	0	0	0	0	0	0	0	0	0	0	0	0	999	0	0	0	0	0	0	0	0	0	0	0	0	0	0	0	0	0	0	0	0	0	0	0	0	0	0
601262861	0	0	0	193	0	0	0	0	0	0	0	0	0	0	0	0	0	0	0	0	0	0	0	0	6167	0	0	0	0	0	0	0	0	0	0	0	0	0	0	0	0	0	0	0	43	0	0	0	0
601271889	0	0	0	0	0	0	0	0	0	0	0	0	0	4	0	0	0	0	0	0	0	0	0	0	111	0	0	0	0	0	0	0	0	0	0	0	0	0	0	0	0	0	0	0	0	0	0	0	0
601274097	0	0	0	50	0	0	0	0	0	0	0	0	0	0	0	0	0	0	0	0	0	0	0	1465	0	0	0	0	0	0	0	0	0	0	0	0	0	0	0	0	0	0	0	0	0	0	0	0	0
601275595	0	0	0	385	8	0	0	0	0	0	0	0	0	0	0	0	0	0	0	0	0	0	0	0	0	0	0	0	0	0	0	0	0	0	11	0	0	0	0	0	0	0	0	0	0	0	0	0	0
601277087	0	0	0	17	0	0	0	0	0	0	0	0	0	0	0	0	0	0	0	0	0	0	0	24	0	0	0	0	0	0	0	0	0	0	0	0	0	0	0	0	0	0	0	0	0	0	0	0	0
601632073	0	0	0	9	0	9	0	0	0	0	0	0	0	0	0	0	0	0	0	0	0	0	0	0	0	0	0	0	0	0	0	0	0	0	0	0	0	0	0	0	0	0	0	0	0	0	0	0	0
601771047	0	0	0	0	0	0	0	0	0	0	0	0	0	0	0	0	0	15	0	0	0	0	0	0	0	0	0	0	0	0	0	0	0	0	0	0	0	0	0	0	0	0	0	0	0	0	0	0	0
842260566	0	0	0	11	0	0	0	0	0	0	0	0	0	0	0	0	0	0	0	0	0	0	0	0	0	0	0	0	0	0	0	0	0	0	0	0	0	0	0	0	0	0	0	0	0	0	0	0	0
601266017	0	39	0	72	0	0	0	0	0	0	0	0	0	0	0	0	0	0	0	0	0	0	0	0	0	0	0	0	0	0	0	0	0	0	0	0	0	0	0	0	0	0	0	0	0	0	0	0	0
601257514	0	0	0	0	0	0	0	0	0	0	0	0	0	0	0	0	0	0	0	0	0	0	0	0	0	0	0	0	0	0	0	0	0	0	0	0	0	0	0	0	0	0	0	0	0	0	0	0	0
601258089	0	0	0	2849	0	0	0	0	0	0	0	0	0	0	0	0	0	0	0	0	0	0	0	0	0	0	0	0	0	0	0	0	0	0	0	0	0	0	0	0	0	0	0	0	0	0	0	0	0
601269110	0	0	0	0	0	0	0	0	0	0	0	0	0	0	0	0	0	0	0	0	0	0	0	0	0	0	0	0	0	0	0	0	0	0	0	0	0	0	0	0	0	0	0	0	0	0	0	0	0
601274611	0	0	0	4	0	0	0	0	0	0	0	0	0	0	100	0	0	0	0	0	0	0	0	0	0	0	0	0	0	0	0	0	0	0	0	0	0	0	0	0	0	0	0	0	0	0	0	0	0
601277069	0	0	0	46	0	0	0	0	0	0	0	0	0	0	0	0	0	0	0	0	0	0	0	0	0	0	0	0	0	0	0	0	0	0	0	0	0	0	0	0	0	0	0	0	0	0	0	0	0
601628889	0	0	0	253	0	0	0	0	0	0	0	0	0	0	0	0	0	0	0	0	0	0	0	31	0	0	0	0	0	0	0	0	0	0	0	0	0	0	0	0	0	0	0	0	0	0	0	0	0
601770860	0	0	0	5917	0	0	0	0	0	0	0	0	0	0	0	0	0	0	0	0	0	0	0	115	0	0	0	0	0	0	0	0	0	0	0	0	0	0	0	0	0	0	0	0	0	0	0	0	0
601770892	0	0	0	3942	0	0	0	0	0	0	0	0	0	0	0	0	0	0	0	0	0	0	0	0	0	0	0	0	0	0	0	0	0	0	0	0	0	0	0	0	0	0	0	0	0	0	0	0	0
601263588	0	0	0	2	0	0	0	0	0	0	0	0	0	0	0	0	0	0	0	0	0	0	0	0	0	0	0	0	0	0	0	0	0	0	0	0	0	0	0	0	0	0	0	0	0	0	0	0	0
601256516	0	0	0	417	0	0	0	0	0	0	0	0	0	0	0	0	0	0	0	0	0	0	0	0	0	0	0	0	0	0	0	0	0	0	0	0	0	0	0	0	0	0	0	0	0	0	0	0	0
601257783	0	0	0	17	0	0	0	0	0	0	0	0	0	0	0	0	0	0	0	0	0	0	0	48	0	0	0	0	0	0	0	0	0	0	0	0	0	0	0	0	0	0	0	0	0	0	0	0	0
601258579	14	0	0	10	0	0	0	0	0	0	0	0	0	0	0	0	0	0	0	0	0	0	0	0	0	0	0	0	0	0	0	0	0	0	0	0	0	0	0	0	0	0	0	0	0	0	0	0	0
601263531	0	0	0	174	0	0	0	0	0	0	0	0	0	0	0	0	0	0	0	0	0	0	0	0	0	0	0	0	0	0	0	0	0	0	0	0	0	0	0	0	0	0	0	0	0	0	0	0	0
601268593	0	0	0	327	0	0	0	0	0	0	0	0	0	0	0	0	0	0	0	0	0	0	0	116	0	0	0	0	0	0	0	0	0	0	0	0	0	0	0	0	0	0	0	0	0	0	0	0	0
601277320	0	0	0	0	0	0	0	0	0	0	0	0	0	0	0	0	0	0	0	0	0	0	0	0	0	0	0	0	0	0	0	0	0	0	0	0	486	0	0	0	0	0	0	0	0	0	0	0	0
601629601-1	0	0	0	0	0	0	0	0	0	0	0	0	0	0	0	0	0	0	203	0	0	0	0	0	0	0	0	0	0	0	0	0	0	0	0	0	0	0	0	0	0	0	0	0	0	0	0	0	0
601118552	0	0	0	2	0	0	0	0	0	0	0	0	0	0	0	0	0	0	0	0	0	0	0	0	0	0	0	0	0	0	0	0	0	0	0	0	0	0	0	0	0	0	0	0	0	0	0	0	0
601276801	0	0	0	11891	0	0	0	0	0	0	0	0	0	0	0	0	0	0	0	0	0	0	0	32755	0	0	0	0	0	0	0	0	0	0	0	0	0	0	0	0	0	0	0	0	0	0	0	0	0
601630125	0	0	0	773	0	0	0	0	0	0	0	0	0	0	0	0	0	0	0	0	0	0	0	10961	0	0	0	0	0	0	0	0	0	0	0	0	0	0	0	0	0	0	0	0	0	0	0	0	0
601632022	0	0	0	9	0	21	0	0	0	0	0	0	0	0	0	0	0	0	0	0	0	0	0	0	0	0	0	0	0	0	0	0	0	0	0	0	0	0	0	0	0	0	0	0	0	0	0	0	0
601632331	0	0	0	0	0	0	27	58	0	0	0	0	0	0	0	0	6	0	0	0	90	1101	0	0	75	0	0	6	0	0	0	3090	0	4	0	0	0	0	0	0	3215	0	0	0	0	0	0	0	0
601256297	0	0	4	0	0	0	0	0	0	0	0	0	0	0	0	0	0	14	0	0	0	0	680	0	0	0	0	0	0	0	0	0	0	0	0	0	0	0	8	0	0	0	0	0	0	0	0	0	0
601770534	0	0	0	485	0	0	0	0	0	0	0	0	0	0	0	0	0	0	0	0	0	0	0	0	0	0	0	0	0	0	0	0	0	0	0	0	0	0	0	0	0	0	0	0	0	0	0	0	0
601120832	0	0	0	246	0	0	0	0	0	0	0	0	0	0	0	0	0	0	0	0	0	0	0	0	0	0	0	0	0	0	5	0	0	0	0	0	0	0	0	0	0	0	0	0	0	0	0	0	0
601262264	0	0	0	15	0	0	0	0	0	0	0	0	0	0	0	0	0	0	0	0	0	0	0	0	0	0	0	0	0	0	0	0	0	0	0	0	0	0	0	0	0	0	0	0	0	0	0	0	0
601264266	0	0	0	2858	0	131	0	0	0	0	0	0	0	0	0	0	0	0	0	0	0	0	0	0	0	0	0	0	0	0	0	0	0	0	0	0	0	0	0	0	0	0	0	0	0	0	0	0	0
601269108	0	0	0	344	0	0	0	0	0	0	0	0	0	0	0	0	0	0	0	0	0	0	0	0	0	0	0	0	0	0	0	0	0	0	0	0	0	0	0	0	0	0	0	0	0	0	0	0	0
601279381	0	0	0	842	0	0	0	0	0	0	0	0	0	0	0	8675	0	0	0	0	0	0	0	0	506	0	0	0	0	0	0	0	0	0	0	0	0	0	0	0	0	0	0	0	5	0	0	0	0
601627791	0	0	0	391	0	0	0	0	0	0	0	0	0	0	0	0	0	0	0	0	0	0	0	0	0	0	0	0	0	0	0	0	0	0	0	0	0	0	0	0	0	0	0	0	0	0	0	0	0
601768627	0	0	0	5448	0	0	0	0	0	0	0	0	0	0	0	0	0	0	0	0	0	0	0	0	0	0	0	0	0	0	0	0	0	0	0	0	0	0	0	0	0	0	0	0	0	0	0	0	0
7-18-19-SE9-2	0	0	0	291	0	0	0	0	0	0	0	0	0	0	0	0	0	0	0	0	0	0	0	0	0	0	0	0	0	0	0	0	0	0	0	0	0	0	0	0	0	0	0	0	0	0	0	0	0
7-18-19-SE9-3	0	0	0	319	0	0	0	0	0	0	0	0	0	0	0	0	0	0	0	0	0	0	0	28839	0	0	0	0	0	0	0	0	0	0	0	0	0	0	0	0	0	0	0	0	0	0	0	0	0
601269623	0	0	0	7	0	0	0	0	0	0	0	0	0	0	0	0	0	0	0	0	0	0	0	0	0	12	0	0	0	0	0	0	0	0	0	0	0	0	0	0	0	0	0	0	0	0	0	0	0
601263524-1	0	0	0	27	0	0	0	0	0	0	0	0	0	0	0	0	0	0	0	0	0	0	0	2493	0	0	0	0	0	0	0	0	0	0	0	0	0	0	0	0	0	0	0	0	0	0	0	0	0
601263524-2	0	0	0	0	0	0	0	0	0	0	0	0	0	0	0	0	0	0	0	0	0	0	0	0	0	0	0	0	0	0	0	0	0	0	0	0	0	0	0	0	0	0	0	0	0	0	0	5	7
601276547	0	0	0	355	0	0	0	0	0	0	0	0	0	0	0	0	0	0	0	0	0	0	0	0	0	0	0	0	0	0	0	0	0	0	0	0	0	0	0	0	0	0	0	0	0	0	0	0	0
601637824	0	0	0	10	0	0	0	0	0	0	0	0	0	0	0	0	0	0	0	0	0	0	0	3211	0	0	0	0	0	0	0	0	0	0	0	0	0	0	0	0	0	0	0	0	0	0	0	0	0
[truncated: 31 more columns]
